# Supplementary material for: Novel Genes Involved in Hypertrophic Cardiomyopathy: Data of Transcriptome and Methylome Profiling
Source: Int J Mol Sci. 2022 Dec 3;23(23):15280. doi: 10.3390/ijms232315280 (PMC9739701; doi:10.3390/ijms232315280)
Supplement: Supplementary file 1 [file ijms-23-15280-s001.zip]

Archive with 2 entries (2 files):
- Figures_S1-S3.pdf
- Tables_S1-S6.xlsx
