# Supplementary material for: Novel Genes Involved in Hypertrophic Cardiomyopathy: Data of Transcriptome and Methylome Profiling
Source: Int J Mol Sci. 2022 Dec 3;23(23):15280. doi: 10.3390/ijms232315280 (PMC9739701; doi:10.3390/ijms232315280)
Supplement: Supplementary file 1 [file ijms-23-15280-s001.zip › Tables_S1-S6.xlsx]

## Sheet: Table S1
Table S1. Сharacteristics of HCM and AS patients included in the study.
Characteristics	HCM-1	HCM-2	HCM-3	HCM-4	HCM-5	HCM-6	HCM-7	HCM-8	HCM-9	HCM-10	HCM-11	HCM-12	HCM-13	AS-1	AS-2	AS-3	AS-4	AS-5	AS-6	AS-7	AS-8	AS-9	AS-10	AS-11	AS-12	AS-13	AS-14
Stydy design
Group	HCM	HCM	HCM	HCM	HCM	HCM	HCM	HCM	HCM	HCM	HCM	HCM	HCM	AS	AS	AS	AS	AS	AS	AS	AS	AS	AS	AS	AS	AS	AS
Discovery sample	yes	yes	yes	yes	yes	yes	yes	yes	no	no	no	no	no	yes	yes	yes	yes	yes	no	no	no	no	no	no	no	no	no
RT-qPCR replication sample	yes	yes	yes	yes	yes	yes	yes	yes	yes	yes	yes	yes	yes	yes	yes	yes	yes	yes	yes	yes	yes	yes	yes	yes	yes	yes	yes
Main demographic and clinical data
Age, years	38	39	56	62	45	63	67	70	68	51	42	65	68	63	71	48	68	70	66	59	58	65	42	61	60	46	65
Sex	male	male	male	female	female	female	male	female	male	female	male	male	female	male	male	female	male	male	female	female	male	female	male	male	male	male	female
BMI, kg/m2	34.26	26.59	31.38	35.16	30.82	28.65	32.4	25.2	23.6	24.3	32.8	22.2	26.2	28.1	29	35.4	32.5	21	27.5	27.4	27.5	28.9	22.6	26.5	33	23.9	29.74
Chest pain	yes	no	yes	yes	yes	yes	yes	yes	yes	no	yes	yes	yes	no	yes	yes	yes	yes	no	yes	yes	yes	yes	no	no	yes	yes
Atrial fibrillation	no	no	yes	no	no	no	yes	no	no	yes	no	no	no	yes	no	no	no	no	no	no	no	no	no	yes	no	no	no
Ventricular tachycardia	no	yes	no	no	no	no	yes	no	no	yes	yes	yes	no	yes	no	no	no	no	yes	no	no	no	no	yes	yes	no	no
Arterial hypertension (stage)	yes (III)	yes (III)	yes (III)	yes (II)	no	no	yes (II)	yes (I)	yes (II)	yes (II)	yes (I)	yes (II)	yes (III)	yes (II)	yes (III)	yes (III)	yes (II)	yes (III)	yes (II)	yes (II)	no	yes (III)	no	yes (II)	yes (II)	yes (II)	yes (III)
Coronary heart disease	no	no	no	yes	yes	no	yes	yes	no	no	no	yes	no	yes	yes	no	yes	yes	no	no	no	no	no	no	no	no	no
Diabetes mellitus	no	no	no	no	no	yes	no	yes	no	no	no	no	no	no	yes	no	no	no	no	no	yes	yes	no	no	no	no	yes
Gene carying HCM-associated variant	Not found	ALPK3	Not found	Not found	MYBPC3	Not found	Not found	Not found	Not found	Not found	Not found	NA	NA	NA	NA	NA	NA	NA	NA	NA	NA	NA	NA	NA	NA	NA	NA
Familial HCM	no	yes	no	no	yes	no	no	no	no	no	no	no	no	NA	NA	NA	NA	NA	NA	NA	NA	NA	NA	NA	NA	NA	NA
Familial sudden death cases	no	no	no	yes	yes	no	no	yes	yes	no	no	yes	no	NA	NA	NA	NA	NA	NA	NA	NA	NA	NA	NA	NA	NA	NA
Echocardiography
Maximal LV wall thickness, mm	20	32	29	24	28	18	20	17	20	17	27	19	22	16	18	13	14	14	16	20	13	25	14	17	17	15	20
LV end-diastolic volume index, mL/m2	76.2	58.9	54.3	38.9	49.1	33	61.1	43.9	48.7	52.9	67.2	44.9	49.4	106.6	37.8	82.1	53.6	85.6	41.3	101.7	53.6	57.6	70.3	63.1	107.6	114.5	41.2
LA diameter, mm	48	42	46	46	44	43	47	37	52	43	46	44	41	44	39	43	39	42	38	48	40	41	28	42	46	40	40
LA end-systolic volume index, mL/m2	60.32	58.1	66.7	39.9	44	42.5	47	35.6	50.3	48.7	40.3	42.2	72.8	43.9	30.3	51	28.2	40.6	43	63.8	38.2	38.4	27	39.3	44.1	36	47.1
Maximal LV outflow tract pressure gradient, mmHg	167	101	97	119	148	149	98	98	81	84	100	107	141	NA	88	137	85	50	116	135	128	113	57	109	100	73	120
LV ejection fraction (%)	55	63	55	60	64	80	56	66	65	62	55	57	60	59	57	64	60	50	59	38	60	60	59	57	60	42	56
Mitral regurgitation	2	3	3	3	2	2	3	2	2	2	3	2	3	1	1	1	1	2	1	2	2	1	1	1	2	1	2
Severe mitral regurgitation	no	yes	yes	yes	no	no	yes	no	no	no	no	no	yes	no	no	no	no	no	no	no	no	no	no	no	no	no	no
Electrocardiography
Pathological Q Waves	no	no	no	no	yes	no	yes	no	no	no	no	no	no	no	no	no	no	yes	no	no	no	no	no	no	no	no	no
T-Wave inversions	yes	yes	yes	yes	no	yes	no	yes	yes	yes	yes	yes	yes	yes	yes	yes	no	yes	yes	yes	no	yes	no	yes	yes	yes	yes
Giant T-wave inversions	yes	yes	no	no	no	no	no	no	no	no	no	yes	yes	no	no	no	no	no	no	no	no	no	no	no	no	no	no
Sokolow-Lyon index, mm	56	62	28	35	22	40	19	44	28	44	33	48	55	38	18	40	19	21	22	52	27	31	23	30	16	36	41
Medications
Beta-blocker	yes	yes	yes	yes	yes	yes	no	yes	yes	yes	yes	yes	yes	yes	yes	yes	yes	yes	yes	yes	no	no	no	no	no	yes	yes
ACE inhibitors or ARB	yes	yes	yes	yes	no	no	yes	yes	yes	yes	no	yes	yes	yes	yes	no	yes	no	yes	no	no	yes	no	yes	yes	no	yes
Calcium channel blocker	yes	no	yes	no	no	no	no	no	yes	no	no	yes	yes	yes	no	no	yes	yes	yes	no	no	yes	no	yes	yes	no	yes
Loop diuretic	no	no	yes	yes	no	yes	yes	no	no	no	yes	yes	no	no	yes	yes	yes	yes	no	yes	no	no	yes	no	no	yes	no
MRA	no	no	no	no	yes	yes	no	no	no	no	yes	no	no	no	yes	yes	no	yes	no	no	no	no	no	no	no	no	no
Amiodarone or sotalol	no	no	no	no	no	no	no	no	no	no	no	no	no	no	no	no	no	no	no	no	no	no	no	yes	no	no	no
Anticoagulant	no	no	yes	no	no	no	yes	no	no	yes	no	no	no	no	no	no	no	yes	no	no	no	no	no	yes	no	no	no
Antiplatelet agent	no	no	no	yes	yes	yes	no	yes	yes	no	no	yes	no	yes	yes	no	yes	yes	yes	no	no	yes	no	no	no	no	yes
Statin	no	no	yes	yes	no	yes	yes	yes	yes	yes	no	yes	yes	yes	yes	no	yes	yes	yes	no	no	yes	no	yes	no	no	no
Blood tests
eGFR, mL/min	200.7	127	87.5	100.4	111	90.7	81.1	72.1	67.2	66.9	152	73.7	56.4	59	57.5	141	111	66.8	80.5	52.5	123	81.6	115	107	154	133.8	102.7
NT-proBNP, pg/ml	1046	3944	3674	124	1247	4287	264	627	232	412	1011	2426	2107	328	252	953	20	189	110	5452	NA	467	22.3	1176	86.7	99.6	316
Hemoglobin, g/L	163	152	143	134	116	141	123	112	126	159	151	141	129	104	155	NA	159	123	141	143	155	145	150	141	129	162	132
ACE – angiotensin-converting enzyme, AS – aortic stenosis, ARB – angiotensin receptor blocker, BMI – body mass index, eGFR – estimated glomerular filtration rate, HCM – hypertrophic cardiomyopathy, LA – left atrium, LV – left ventricle, MRA – mineralocorticoid receptor antagonist, NA - not available, NT-proBNP – N-terminal pro b-type natriuretic peptide.

## Sheet: Table S2
Table S2. Differentially expressed genes identified in myocardium of HCM patients when compared to AS (padj < 0.05).
gene	chromosome	baseMean	lfcSE	stat	log2FC	p-value	adj. p-value
CBFA2T3	16	277.285	0.113735	-7.68306	-0.873834	1.55334e-14	1.85422e-10
C4B	6	122.124	0.236421	-6.29273	-1.48773	3.11923e-10	1.7417e-06
PDGFRB	5	2381.72	0.1162	-6.23995	-0.725085	4.37722e-10	1.7417e-06
NOTCH3	19	2136.72	0.195428	-6.01608	-1.17571	1.78693e-09	5.33264e-06
IGF2	11	64.5311	0.373884	-5.61152	-2.09806	2.00561e-08	3.95188e-05
CTXND1	15	332.177	0.256257	5.59181	1.43294	2.24715e-08	3.95188e-05
EIF4EBP3	5	47.3745	0.260399	5.58646	1.45471	2.31743e-08	3.95188e-05
FLT4	5	500.156	0.116561	-5.55433	-0.64742	2.78679e-08	4.15823e-05
PGGHG	11	391.918	0.130806	-5.43827	-0.711357	5.38005e-08	7.13574e-05
STEAP4	7	377.313	0.166089	-5.28136	-0.877174	1.28226e-07	0.000153064
LAMA5	20	2180.7	0.202939	-5.24514	-1.06445	1.56162e-07	0.000169464
TNS2	12	4955.14	0.115569	-5.20868	-0.601962	1.90189e-07	0.00018919
LTBP4	19	7302.02	0.201568	-4.97119	-1.00203	6.65439e-07	0.000567382
GADD45G	9	184.713	0.212622	4.98028	1.05892	6.34931e-07	0.000567382
EHD2	19	2318.12	0.142851	-4.93999	-0.705683	7.81263e-07	0.000621729
ZFP36L1	14	2944.1	0.152905	-4.88304	-0.746641	1.04463e-06	0.000656305
MICAL1	6	360.515	0.134821	-4.90155	-0.660833	9.50826e-07	0.000656305
C15orf39	15	508.475	0.12381	-4.88808	-0.605194	1.01826e-06	0.000656305
ARHGEF1	19	609.088	0.114051	-4.90369	-0.55927	9.40513e-07	0.000656305
C4A	6	148.6	0.285345	-4.77097	-1.36137	1.83344e-06	0.00102282
CACNA1H	16	266.274	0.204356	-4.7564	-0.971998	1.97075e-06	0.00102282
SOCS2	12	442.196	0.201379	4.76495	0.959562	1.88905e-06	0.00102282
ATRNL1	10	81.4726	0.381867	4.77635	1.82393	1.78507e-06	0.00102282
PRKD2	19	412.737	0.116571	-4.74311	-0.552909	2.10457e-06	0.00104676
ST8SIA5	18	328.061	0.228849	4.71687	1.07945	2.39505e-06	0.00114359
LMX1B	9	35.531	0.362935	-4.70547	-1.70778	2.53287e-06	0.00116288
PLEKHG2	19	927.115	0.116008	-4.68397	-0.543377	2.81373e-06	0.00124398
AUTS2	7	284.444	0.195077	-4.66786	-0.910593	3.04348e-06	0.00129066
TNFRSF25	1	240.494	0.124082	-4.66173	-0.578439	3.13556e-06	0.00129066
BAHCC1	17	351.48	0.163658	-4.64899	-0.760845	3.33565e-06	0.00132725
PKD1P4	16	64.3869	0.267692	-4.63209	-1.23997	3.61991e-06	0.0013939
SLC35F2	11	17.6431	0.373976	-4.59576	-1.7187	4.31173e-06	0.00160841
CLCN7	16	531.87	0.118319	-4.5855	-0.542553	4.52909e-06	0.0016383
SPOCK1	5	436.198	0.309608	-4.55063	-1.40891	5.34863e-06	0.00187784
DENND4B	1	1246.76	0.105071	-4.53892	-0.476907	5.65427e-06	0.00192843
ITGA11	15	400.07	0.243647	-4.49373	-1.09488	6.99871e-06	0.00232065
UCKL1-AS1	20	35.2698	0.447371	-4.47183	-2.00057	7.75526e-06	0.00250202
RGL3	19	235.125	0.220526	-4.46353	-0.984323	8.06214e-06	0.00253257
GRK5	10	641.264	0.137452	-4.44297	-0.610694	8.87245e-06	0.00271565
KCNC3	19	100.843	0.270589	-4.42842	-1.19828	9.49256e-06	0.00283282
MYO1B	2	449.24	0.128533	-4.39418	-0.5648	1.11189e-05	0.00323723
COL5A3	19	526.934	0.198669	-4.35717	-0.865634	1.31752e-05	0.00367223
MAMDC4	9	299.853	0.159014	-4.35629	-0.692711	1.32283e-05	0.00367223
NECTIN1	11	282.45	0.243948	-4.33477	-1.05746	1.45916e-05	0.00378651
COL4A2	13	4554.15	0.179184	-4.33953	-0.777574	1.42786e-05	0.00378651
SOCS2-AS1	12	91.4447	0.248506	4.3442	1.07956	1.39787e-05	0.00378651
BRSK2	11	26.6994	0.300704	-4.32365	-1.30014	1.53469e-05	0.00381658
IGSF3	1	296.022	0.141031	-4.32375	-0.609782	1.53399e-05	0.00381658
CASTOR2	7	346.736	0.142196	-4.30201	-0.611731	1.69256e-05	0.00404081
CAPN15	16	339.326	0.124825	-4.304	-0.537248	1.67739e-05	0.00404081
RNF44	5	933.022	0.124999	-4.29715	-0.53714	1.73006e-05	0.00404935
CHGB	20	47.6932	0.30232	-4.2829	-1.29481	1.84469e-05	0.00413473
KCNT1	9	75.4228	0.239808	-4.28436	-1.02742	1.83269e-05	0.00413473
RAMP1	2	1056.9	0.16376	4.27982	0.700863	1.87045e-05	0.00413473
BCL6	3	1324.3	0.149156	-4.26397	-0.635999	2.00823e-05	0.00428075
SH3GL2	9	136.062	0.294608	4.26787	1.25735	1.97347e-05	0.00428075
CHRD	3	194.291	0.160991	-4.24902	-0.684057	2.14704e-05	0.00449635
ENSG00000279041.1	8	34.0686	0.250275	4.24241	1.06177	2.2113e-05	0.00455108
BHLHE41	12	466.906	0.154356	-4.2106	-0.649933	2.54688e-05	0.00515291
FLNA	X	8026.18	0.23316	-4.18534	-0.975853	2.84745e-05	0.00548813
IQSEC3	12	102.129	0.19033	-4.18509	-0.796547	2.8505e-05	0.00548813
HIVEP3	1	141.989	0.167813	-4.19071	-0.703255	2.78079e-05	0.00548813
COL4A1	13	3962.97	0.186457	-4.18019	-0.779425	2.91268e-05	0.00551883
CCN3	8	214.768	0.258717	-4.15911	-1.07603	3.19494e-05	0.00595905
SNRNP70	19	2786.17	0.102857	-4.14862	-0.426717	3.34487e-05	0.00614273
MBD6	12	1103.1	0.146997	-4.13012	-0.607115	3.62578e-05	0.00655771
NCOR2	12	2940.81	0.250469	-4.11796	-1.03142	3.82246e-05	0.00681025
PTGIR	19	128.882	0.268673	-4.10937	-1.10408	3.96746e-05	0.00696464
NFATC4	14	354.435	0.150197	-4.09894	-0.615646	4.15055e-05	0.00718045
BGN	X	8699	0.27864	-4.09292	-1.14045	4.25971e-05	0.00726401
LENG8	19	3311.93	0.157417	-4.08011	-0.64228	4.5015e-05	0.00736087
RAPGEF4	2	121.927	0.239166	4.08377	0.976697	4.43108e-05	0.00736087
APOD	3	3727.54	0.257278	4.08159	1.0501	4.47295e-05	0.00736087
GRAMD1C	3	40.7432	0.398648	-4.04723	-1.61342	5.18284e-05	0.00836048
AHDC1	1	1255.34	0.193043	-4.03168	-0.778289	5.53789e-05	0.00846536
COL18A1	21	1391.24	0.192048	-4.03012	-0.773975	5.57485e-05	0.00846536
RIN3	14	461.916	0.161946	-4.04008	-0.654274	5.34324e-05	0.00846536
MINK1	17	1170.12	0.151501	-4.02346	-0.609558	5.73491e-05	0.00846536
RIPOR1	16	1253.2	0.151053	-4.03245	-0.609115	5.51988e-05	0.00846536
ACAP3	1	1062.24	0.113069	-4.02308	-0.454885	5.74427e-05	0.00846536
ANKRD33B	5	437.483	0.225492	4.02797	0.908275	5.62602e-05	0.00846536
MNT	17	250.944	0.178539	-4.00474	-0.715004	6.20866e-05	0.00903815
STAT3	17	2522.67	0.146567	-3.99156	-0.585029	6.56411e-05	0.00944045
SLC19A1	21	92.7718	0.204541	-3.98414	-0.814919	6.77246e-05	0.00962414
SLC2A12	6	495.954	0.200547	3.97285	0.796742	7.10177e-05	0.00997339
ZNF423	16	220.796	0.246857	-3.96301	-0.978295	7.40113e-05	0.0102729
VASN	16	192.427	0.190052	-3.9532	-0.751315	7.71118e-05	0.0105803
TCF7L1	2	461.398	0.173019	-3.94203	-0.682047	8.07943e-05	0.0109596
HELZ2	20	344.62	0.222127	-3.93539	-0.874157	8.3063e-05	0.0111172
SYVN1	11	937.607	0.124135	-3.93321	-0.488247	8.38194e-05	0.0111172
IFT43	14	232.766	0.168215	3.92104	0.659578	8.81665e-05	0.0115653
NACA	12	13761	0.29978	-3.9172	-1.1743	8.95824e-05	0.0116233
HJV	1	1283.91	0.207475	3.91446	0.812154	9.06073e-05	0.0116299
GADD45A	1	799.059	0.14668	3.89881	0.571877	9.6665e-05	0.0122754
TNKS1BP1	11	846.324	0.195719	-3.89462	-0.762249	9.83547e-05	0.0123585
SPARC	5	11148.5	0.153362	-3.88939	-0.596485	0.000100495	0.0124959
F2RL2	5	68.2097	0.249616	-3.86219	-0.964066	0.000112376	0.0136881
MICALL2	7	234.787	0.208718	-3.8625	-0.806176	0.000112231	0.0136881
ENSG00000272789.1	2	47.8462	0.292593	-3.8418	-1.12408	0.000122137	0.0146883
CCDC85B	11	491.133	0.225986	3.83997	0.867781	0.000123049	0.0146883
DGKZ	11	1655.93	0.139488	-3.83358	-0.53474	0.00012629	0.014926
SSPOP	7	26.7236	0.291406	-3.82367	-1.11424	0.000131483	0.0153873
GMPR	6	1455.27	0.143711	3.81859	0.548772	0.000134216	0.0155547
INPP5J	22	821.447	0.152008	-3.81617	-0.580087	0.000135538	0.0155568
CSF1	1	546.753	0.171989	-3.8073	-0.654814	0.00014049	0.0159717
PLEKHG5	1	646.887	0.123982	-3.7453	-0.464349	0.000180177	0.0202903
CCDC80	3	3753.98	0.32442	-3.73713	-1.2124	0.00018613	0.0206756
MN1	22	355.907	0.301884	-3.73588	-1.1278	0.000187062	0.0206756
TTC32	2	49.708	0.230359	-3.73117	-0.859509	0.000190593	0.0208725
TP53I11	11	1362.53	0.136474	-3.72356	-0.508168	0.000196434	0.0213166
MRC2	17	1383.1	0.290887	-3.71503	-1.08066	0.000203177	0.0218498
GPC6	13	77.3301	0.378109	-3.70416	-1.40058	0.00021209	0.0226046
PDE4A	19	373.829	0.204092	-3.69887	-0.754908	0.000216561	0.0226762
ADGRA2	8	770.193	0.192865	-3.70076	-0.713746	0.000214955	0.0226762
UNC13D	17	362.957	0.24261	-3.69254	-0.895849	0.000222023	0.0230459
WDR81	17	315.289	0.165449	-3.68886	-0.61032	0.000225259	0.0231803
MEOX1	17	440.875	0.182806	-3.67562	-0.671926	0.00023727	0.0242076
FHOD1	16	554.053	0.128851	-3.67074	-0.472979	0.000241852	0.024466
STARD9	15	488.262	0.120225	3.66365	0.440463	0.00024865	0.0249423
SMTN	22	5221.68	0.143443	-3.66135	-0.525195	0.000250894	0.0249577
ZNF385A	12	256.114	0.215471	-3.65745	-0.788074	0.000254733	0.0251302
ENSG00000287047.1	10	68.0151	0.333484	3.65111	1.21759	0.000261107	0.0255478
NR1D1	17	598.547	0.287681	-3.63082	-1.04452	0.000282523	0.0274186
SLC6A9	1	44.6983	0.340113	-3.62026	-1.2313	0.000294312	0.0281436
PSD4	2	58.9419	0.278675	-3.61991	-1.00878	0.00029471	0.0281436
UBB	17	2167.55	0.134928	3.60885	0.486934	0.000307557	0.0291374
AXL	19	510.706	0.200313	-3.60163	-0.721452	0.000316234	0.0297235
CD248	11	386.611	0.251118	-3.59703	-0.903282	0.000321866	0.0300165
TCF7L2	10	278.787	0.18863	-3.58653	-0.676528	0.000335102	0.0309016
WDR90	16	181.492	0.177259	-3.58542	-0.635549	0.000336534	0.0309016
ZFTA	11	278.675	0.121783	-3.57796	-0.435736	0.000346282	0.031554
PLXNB1	3	1016.73	0.170471	-3.56471	-0.60768	0.000364261	0.0329408
PTPRU	1	322.718	0.162886	-3.55312	-0.578752	0.000380693	0.0341679
CILP	15	799.278	0.276158	-3.54756	-0.979687	0.000388812	0.0343796
SKI	1	1000.36	0.25018	-3.54812	-0.887666	0.000387996	0.0343796
RAB4A	1	718.43	0.110288	3.54177	0.390615	0.000397446	0.034773
CISH	3	404.238	0.268831	3.54069	0.951847	0.000399087	0.034773
MRPL22	5	266.463	0.138024	3.53623	0.488086	0.000405875	0.0351082
COL15A1	9	2823.5	0.193145	-3.5271	-0.68124	0.00042014	0.0355689
CDK5	7	97.9518	0.226179	3.53039	0.798503	0.000414942	0.0355689
SLC26A4	7	26.9105	0.298836	3.52838	1.05441	0.000418109	0.0355689
ATP1B2	17	269.084	0.252494	-3.52052	-0.888909	0.0004307	0.0362061
KIAA0895L	16	289.548	0.10486	-3.51602	-0.36869	0.000438072	0.0365683
VENTX	10	41.2676	0.254208	-3.50315	-0.89053	0.000459786	0.0381144
ADAMTS5	21	92.3631	0.359575	-3.49887	-1.25811	0.000467226	0.0382005
PRRC2A	6	4856.11	0.1736	-3.50027	-0.607645	0.000464794	0.0382005
CYTH3	7	968.097	0.115042	-3.49321	-0.401866	0.000477253	0.0387549
ADAMTS13	9	87.8168	0.165114	-3.49045	-0.57632	0.000482208	0.0387727
ITPA	20	150.579	0.18809	3.48948	0.656335	0.000483969	0.0387727
ATG16L2	11	404.3	0.128941	-3.4855	-0.449426	0.000491215	0.0390909
CX3CL1	16	755.407	0.148051	-3.48359	-0.51575	0.000494746	0.0391111
RRP7A	22	305.059	0.274942	3.47979	0.956739	0.000501807	0.0394083
CTBP1-AS	4	32.4932	0.271203	-3.47503	-0.942438	0.000510803	0.0394611
PRRT1	6	68.5136	0.234554	-3.47419	-0.814886	0.000512396	0.0394611
TMCO3	13	642.619	0.124718	3.47485	0.433376	0.000511137	0.0394611
NLGN2	17	316.046	0.226789	-3.46665	-0.786198	0.000526983	0.0403244
TPTEP1	22	69.524	0.317584	-3.46412	-1.10015	0.000531972	0.0404468
NYNRIN	14	677.867	0.188144	-3.45456	-0.649956	0.000551188	0.0413807
SYF2	1	506.077	0.100289	3.45608	0.346606	0.000548094	0.0413807
NDUFA13	19	14.1214	0.473524	-3.44863	-1.63301	0.000563446	0.0420366
GIGYF1	7	960.296	0.138701	-3.44236	-0.477458	0.000576665	0.042231
NRBP2	8	1084.04	0.101056	-3.44246	-0.34788	0.000576449	0.042231
RPS14	5	4218.85	0.163018	3.44293	0.56126	0.000575457	0.042231
CYRIA	2	108.952	0.185	-3.44066	-0.636523	0.000580302	0.0422382
AOC3	17	369.152	0.219828	-3.43353	-0.754785	0.000595782	0.0428561
EBF1	5	227.502	0.209399	-3.43344	-0.71896	0.000595971	0.0428561
BCAM	19	3263.83	0.120643	-3.42899	-0.413686	0.000605822	0.0430458
NENF	1	947.926	0.179544	3.42972	0.615786	0.000604198	0.0430458
ALDH1L2	12	88.849	0.2881	-3.40891	-0.982104	0.00065224	0.0442374
AGRN	1	789.77	0.249498	-3.41894	-0.853018	0.000628655	0.0442374
ABCA7	19	106.611	0.215879	-3.4169	-0.737636	0.000633384	0.0442374
SLC17A7	19	68.0385	0.188316	-3.40915	-0.641999	0.000651657	0.0442374
ZNF512B	20	480.782	0.148856	-3.41114	-0.507766	0.00064693	0.0442374
CHKA	11	202.184	0.118545	3.41196	0.404469	0.000644981	0.0442374
GYPC	2	2466.72	0.15568	3.4099	0.530853	0.000649871	0.0442374
MRPL46	15	97.035	0.211607	3.41543	0.72273	0.000636816	0.0442374
MYH11	16	2104.39	0.294181	-3.40553	-1.00184	0.000660346	0.0445342
COPS8	2	1276.96	0.10326	3.40294	0.351389	0.000666642	0.0447062
PTK7	6	78.733	0.306721	-3.39983	-1.0428	0.00067429	0.0449665
CAV3	3	463.402	0.168936	3.3911	0.572881	0.000696124	0.0461646
NOVA2	19	234.459	0.236371	-3.38402	-0.799886	0.000714318	0.0465946
ENSG00000286401.1	10	19.0134	0.39513	3.38539	1.33767	0.000710784	0.0465946
C2CD6	2	34.994	0.457094	3.38632	1.54786	0.000708373	0.0465946
IRF1-AS1	5	160.01	0.179822	3.37654	0.607178	0.000734027	0.04762
SERPING1	11	5499.53	0.234665	-3.36911	-0.790613	0.000754111	0.0481381
NEURL4	17	369.38	0.14567	-3.37097	-0.491049	0.000749037	0.0481381
APOA1	11	365.416	0.315837	3.36938	1.06417	0.000753383	0.0481381
DPT	1	243.199	0.317089	-3.36437	-1.0668	0.000767188	0.0487124
SOX13	1	509.458	0.137391	-3.35957	-0.461576	0.000780651	0.0493049
ADGRG1	16	628.777	0.147153	-3.35463	-0.493644	0.000794709	0.0496672
CDC26	9	106.937	0.148349	3.35598	0.497858	0.000790831	0.0496672
RHBDF2	17	265.818	0.159424	-3.35119	-0.53426	0.000804651	0.049942
BAG1	9	821.654	0.137775	3.35022	0.461576	0.000807473	0.049942

## Sheet: Table S3
Table S3. Differentially methylated CpG-sites identified in myocardium of HCM patients when compared to AS (p < 0.01, delta β > 0.05).
probe ID	average methylation level in HCM group	average methylation level in AS group	delta Beta	p-value	adj. p-value	chromosome	coordinates	strand	probe type	gene	gene functional element	CpG-landmark	CpG island coordinates	nearest SNPs	nearest SNPs distance
cg01336136	0.909244	0.738255	0.170989	6.85839e-07	0.407006	19	6262175	R	II	MLLT1	gene body	open sea
cg04415152	0.403586	0.474932	-0.0713456	1.11513e-06	0.407006	11	119383197	F	II		intergenic region	open sea		rs117138319	22
cg11082767	0.311692	0.420312	-0.108621	3.32706e-06	0.809551	2	173942227	F	II	ZAK	5'UTR	shore	chr2:173940414-173941271	rs150624543;rs75853505	9;44
cg26259825	0.807774	0.877464	-0.0696897	5.29395e-06	0.966105	12	125721370	R	II		intergenic region	open sea		rs561140958;rs192905079;rs184376954;rs562264178	39;35;27;2
cg16624804	0.590538	0.672495	-0.0819569	1.39867e-05	0.999998	11	44478423	F	II		intergenic region	open sea		rs569228931;rs146633136	1;8
cg10051037	0.831634	0.729454	0.102179	1.52891e-05	0.999998	11	78572049	F	II	TENM4	gene body	open sea		rs571672173;rs76660787	12;16
cg20791804	0.464482	0.533097	-0.068615	1.64509e-05	0.999998	13	20111652	F	II	TPTE2	TSS1500	open sea		rs375197103;rs554409035;rs116717359;rs3052827;rs547878361	1;13;28;44;48
cg20495370	0.292353	0.375842	-0.0834885	1.65133e-05	0.999998	14	23266481	F	II	SLC7A7	gene body	open sea		rs142813338;rs560499321;rs577160197;rs546368355;rs562951440;rs2065046	0;7;23;41;44;45
cg02423044	0.134948	0.215354	-0.0804054	2.31769e-05	0.999998	7	130419932	R	II	KLF14	TSS1500	shore	chr7:130417912-130419378	rs184545248	13
cg15185570	0.372887	0.452477	-0.0795901	2.34818e-05	0.999998	11	129488231	R	I		intergenic region	island	chr11:129487959-129488239	rs141848108;rs190096596	49;28
cg14582400	0.291524	0.379436	-0.0879111	2.67539e-05	0.999998	13	112726118	R	II		intergenic region	shore	chr13:112726281-112728419
cg05850030	0.724336	0.779765	-0.0554283	2.82398e-05	0.999998	18	53199536	R	II	TCF4	gene body	open sea		rs532446817	46
cg17090082	0.813802	0.751358	0.0624437	3.67597e-05	0.999998	9	16399882	F	II		intergenic region	open sea		rs576698295;rs187977333;rs148962486;r
cg01110790	0.611859	0.716653	-0.104794	4.39342e-05	0.999998	1	22287926	F	II		intergenic region	open sea		rs12410694	15
cg16146288	0.698216	0.768074	-0.0698584	4.82563e-05	0.999998	15	33148913	F	II	FMN1	gene body	open sea		rs531450437;rs549642842	1;36
cg14534780	0.739311	0.860219	-0.120909	5.35717e-05	0.999998	10	98438658	F	II	PIK3AP1	gene body	open sea		rs531185966;rs549399726	0;20
cg12388150	0.647128	0.735715	-0.0885866	6.65495e-05	0.999998	15	38302711	F	II		intergenic region	open sea
cg21865844	0.562953	0.62237	-0.0594168	6.79747e-05	0.999998	11	69661197	R	II		intergenic region	open sea		rs146898046	1
cg06750292	0.398793	0.516211	-0.117418	6.83091e-05	0.999998	1	201857296	F	II	SHISA4	TSS1500	open sea
cg19676962	0.73678	0.794006	-0.0572259	7.07355e-05	0.999998	11	10821091	R	II	EIF4G2	gene body	open sea		rs577757694;rs540101863;rs201191182;rs370739244;rs3736327;rs372279882;rs191773801	49;48;44;41;38;37;1
cg19754520	0.268218	0.404181	-0.135963	8.31889e-05	0.999998	10	101825118	R	I	CPN1	gene body	island	chr10:101824961-101825186	rs147649421	17
cg17046263	0.685719	0.747322	-0.0616033	8.40894e-05	0.999998	16	71679605	R	II	PHLPP2	3'UTR	open sea
cg06409244	0.496901	0.561021	-0.0641205	9.56783e-05	0.999998	3	38765106	F	II	SCN10A	gene body	open sea		rs576760756;rs545530625	39;40
cg27517238	0.878743	0.819853	0.0588897	0.000106275	0.999998	10	132284984	R	II		intergenic region	open sea		rs547047062;rs112781278;rs2484230
cg26785702	0.75286	0.807805	-0.0549444	0.000108887	0.999998	11	118846877	F	II	FOXR1	gene body	shelf	chr11:118842379-118842933	rs147776049;rs56028557	32;45
cg21510873	0.548647	0.636475	-0.0878277	0.000113699	0.999998	16	47558130	R	II	PHKB	gene body	open sea		rs569403534;rs536868718;rs62061087	49;34;2
cg06791489	0.80215	0.718669	0.0834811	0.000126114	0.999998	1	191190697	F	II		intergenic region	open sea
cg08077184	0.746513	0.79732	-0.0508067	0.000137596	0.999998	19	4100733	R	II	MAP2K2	gene body	shore	chr19:4102299-4103041	rs534290435;rs146386552;rs187797652	50;20;1
cg27567561	0.467022	0.517529	-0.0505073	0.000137631	0.999998	12	107974733	F	I	BTBD11	gene body	shore	chr12:107974842-107975305	rs147063979	11
cg21188568	0.144986	0.223549	-0.0785637	0.000138979	0.999998	5	5658536	R	II		intergenic region	open sea		rs533138499;rs546509685;rs138110162;rs536693692	50;41;13;2
cg02732915	0.743402	0.854651	-0.111249	0.000141606	0.999998	4	81120670	R	II	PRDM8	5'UTR	shore	chr4:81119095-81119391	rs557120458	36
cg01031441	0.118731	0.192363	-0.0736322	0.000148586	0.999998	12	64784663	F	II	C12orf56	TSS1500	island	chr12:64784010-64784664	rs578204207	21
cg05347379	0.143234	0.420873	-0.277639	0.000152425	0.999998	1	65681585	R	II	AK4	gene body	open sea		rs4916031;rs537402049	44;25
cg25356956	0.825857	0.904569	-0.0787123	0.000155973	0.999998	2	143646639	F	II	KYNU	gene body	open sea		rs571577483;rs539017897;rs148376768	18;20;22
cg05452645	0.540254	0.606259	-0.0660049	0.000161837	0.999998	4	81117647	R	II	PRDM8	TSS1500	shore	chr4:81118137-81118603	rs113745086	30
cg14962509	0.0932307	0.157639	-0.0644087	0.000180622	0.999998	1	36039655	F	I	TFAP2E	gene body	island	chr1:36038927-36040051
cg20627572	0.870911	0.712911	0.158	0.000181932	0.999998	2	239991813	F	II	HDAC4	gene body	shelf	chr2:239988450-239988710	rs57516
cg00590817	0.623568	0.555111	0.0684567	0.000182885	0.999998	1	8272081	F	II		intergenic region	island	chr1:8271996-8272202	rs11121130;rs556064
cg21207694	0.235909	0.322855	-0.086946	0.000186202	0.999998	15	49238888	R	II	SHC4	gene body	open sea
cg19811108	0.857686	0.949321	-0.0916354	0.000188302	0.999998	1	117636534	F	II	MIR942	TSS1500	open sea		rs374764977;rs578076216;rs545583318	0;5;11
cg24645532	0.754009	0.868263	-0.114254	0.000189501	0.999998	5	39640078	R	II		intergenic region	open sea		rs573560209;rs73075862	46;42
cg07350437	0.140718	0.225348	-0.0846305	0.000192329	0.999998	5	169003247	R	II		intergenic region	open sea		rs528779754;rs3849734;rs568439543	34;26;2
cg11248845	0.444575	0.510649	-0.0660743	0.000196585	0.999998	19	47231864	F	II	STRN4	exon boundaries	open sea		rs199652079;rs140734081;rs150112991;rs537811765	1;19;40;44
cg06075558	0.66382	0.736381	-0.0725611	0.000197386	0.999998	3	124506079	F	II	ITGB5	gene body	open sea
cg20631419	0.77118	0.893707	-0.122527	0.000198456	0.999998	15	68314487	F	II		intergenic region	open sea
cg25953503	0.516857	0.602182	-0.0853249	0.000207336	0.999998	12	11121404	R	II	PRH1-PRR4	gene body	open sea		rs532897386	41
cg16271263	0.821088	0.89858	-0.0774919	0.000213514	0.999998	12	56074161	R	II	METTL7B	TSS1500	open sea		rs149888125;rs553012564;rs574386547	49;17;6
cg01737284	0.732209	0.805684	-0.073476	0.000214258	0.999998	6	686506	F	II	EXOC2	gene body	open sea		rs138711288;rs113252078	0;44
cg26279587	0.814299	0.894321	-0.0800228	0.000216492	0.999998	5	107142674	F	II		intergenic region	open sea		rs148945084;rs571598793	2;17
cg07410108	0.847965	0.792298	0.0556668	0.000217248	0.999998	1	175308097	F	II	TNR	gene body	open sea		rs576745329	0
cg24430754	0.800871	0.872626	-0.0717546	0.000226437	0.999998	2	232396241	F	II	NMUR1	TSS1500	shore	chr2:232394763-232395337	rs554510509;rs566192286	1;7
cg07460992	0.312205	0.415111	-0.102907	0.000229428	0.999998	16	87525178	R	II	ZCCHC14	gene body	open sea		rs372184301;rs541274109;rs559876894	43;25;10
cg24030804	0.142468	0.22091	-0.0784418	0.000230302	0.999998	11	11232879	F	II		intergenic region	open sea		rs559173030;rs528365213;rs536829580;rs561506819;rs564078712	1;3;24;26;33
cg09471116	0.745285	0.815704	-0.0704195	0.000237715	0.999998	8	124443802	R	II	WDYHV1	5'UTR	open sea		rs566120009	30
cg07706920	0.185306	0.236423	-0.0511169	0.000239256	0.999998	16	48929339	F	II		intergenic region	open sea		rs113079286	0
cg05371183	0.556947	0.495225	0.0617214	0.000239422	0.999998	19	15084573	F	II	SLC1A6	TSS1500	open sea		rs140627818	25
cg09324113	0.249924	0.15004	0.099884	0.000241242	0.999998	17	56737118	R	II	TEX14	5'UTR	shore	chr17:56738847-56739097	rs57
cg01756647	0.806141	0.861454	-0.0553129	0.000245207	0.999998	19	6434432	R	II	SLC25A41	TSS1500	open sea		rs555692534;rs572639966	46;2
cg21946824	0.121609	0.176496	-0.0548869	0.000255732	0.999998	3	173116238	F	I	NLGN1	TSS200	shore	chr3:173115404-173115775	rs543013638	44
cg10495669	0.197235	0.141343	0.0558918	0.000256448	0.999998	20	388531	F	I	RBCK1	TSS200	island	chr20:388472-389342	rs56
cg16717740	0.937324	0.878397	0.0589272	0.000257125	0.999998	19	19612870	R	I	GATAD2A	gene body	island	chr19:19612716-19612928	rs1144
cg21615663	0.845511	0.90103	-0.0555191	0.000261229	0.999998	16	19727911	F	II	IQCK	5'UTR	shore	chr16:19729194-19729896	rs559171036;rs182180533;rs187332307	1;18;51
cg04256466	0.43062	0.516584	-0.085964	0.000262304	0.999998	4	169752398	R	II	PALLD	gene body	shore	chr4:169753048-169754535	rs559506543	25
cg23117283	0.487146	0.595148	-0.108003	0.000268633	0.999998	2	98364274	R	II		intergenic region	open sea		rs180856520	51
cg20885704	0.81618	0.889175	-0.0729948	0.000271322	0.999998	1	62584695	F	II	INADL	gene body	open sea		rs558980137	1
cg19218358	0.513136	0.573077	-0.0599412	0.00027248	0.999998	2	235411933	F	II		intergenic region	open sea		rs142132861;rs539556983;rs556155739;rs151164131	0;30;32;35
cg17604071	0.48767	0.563254	-0.0755839	0.000274629	0.999998	12	114195388	F	II	LINC01234	gene body	open sea		rs538602060	0
cg05382282	0.526535	0.579712	-0.0531766	0.000283617	0.999998	1	6164735	F	II	CHD5	3'UTR	open sea		rs557758459	12
cg18284958	0.058039	0.123172	-0.0651327	0.000283768	0.999998	16	15644932	F	II	C16orf45	gene body	open sea		rs564792772;rs185802742;rs186568774	23;34;35
cg17610751	0.589797	0.659303	-0.0695067	0.000283952	0.999998	17	44272526	F	II	KANSL1-AS1	gene body	shore	chr17:44270337-44271499	rs553226241	26
cg04966774	0.348503	0.420089	-0.0715857	0.000291173	0.999998	20	35483358	F	II	SOGA1	gene body	open sea		rs376843949	0
cg07199536	0.675217	0.743241	-0.0680241	0.000293321	0.999998	4	142585667	F	II	IL15	5'UTR	open sea		rs112718759	29
cg19272663	0.605749	0.698852	-0.0931029	0.000293728	0.999998	12	57646177	R	II	STAC3	TSS1500	open sea		rs557170722;rs568608319	40;1
cg00796445	0.56019	0.642375	-0.0821848	0.000294215	0.999998	14	101368872	R	II	MEG8	gene body	open sea		rs555681714;rs190303486;rs182596370	43;30;29
cg11802843	0.874914	0.926658	-0.051744	0.000296461	0.999998	12	19441930	R	II	PLEKHA5	gene body	open sea		rs538543629	1
cg18826771	0.63981	0.742108	-0.102298	0.000296848	0.999998	7	36760831	F	II	AOAH	gene body	open sea		rs539760271;rs111600161;rs147440158	0;11;32
cg24479752	0.406159	0.5008	-0.0946409	0.00029737	0.999998	6	30005173	R	II	NCRNA00171	gene body	open sea		rs150886171	23
cg04623486	0.783513	0.860456	-0.0769423	0.000299052	0.999998	4	84499459	F	II	AGPAT9	gene body	open sea		rs573035615;rs141971321	5;22
cg16368008	0.786612	0.841558	-0.0549462	0.000300445	0.999998	17	31621249	R	II	ACCN1	TSS1500	shore	chr17:31618345-31620465	rs528421811;rs375898634;rs115988648	40;8;1
cg01625222	0.348215	0.464579	-0.116364	0.000304387	0.999998	6	159872297	R	II		intergenic region	open sea
cg23184039	0.601952	0.653742	-0.0517901	0.000304683	0.999998	5	177377832	R	II		intergenic region	open sea		rs181466357;rs4958946	25;10
cg24157814	0.801258	0.867417	-0.0661589	0.000307422	0.999998	13	95116571	R	II	DCT	gene body	open sea		rs74103936;rs545801172	49;12
cg03704006	0.936508	0.883129	0.0533794	0.000310005	0.999998	16	88994295	F	I	CBFA2T3	5'UTR	island	chr16:88994137-88994442	rs5
cg16819381	0.309966	0.386493	-0.0765268	0.00031656	0.999998	10	103070855	R	II		intergenic region	shore	chr10:103070291-103070504	rs118047120;rs77392068	26;17
cg01219087	0.756373	0.811916	-0.0555425	0.00032169	0.999998	20	4572227	R	II		intergenic region	shore	chr20:4573176-4573496	rs181914734	2
cg24105617	0.559702	0.63952	-0.0798183	0.000325736	0.999998	2	163155125	F	II	IFIH1	gene body	open sea		rs191111569	51
cg20262330	0.280439	0.379336	-0.0988965	0.00032577	0.999998	14	70826997	F	II	COX16	TSS1500	shore	chr14:70826255-70826580	rs534886213	19
cg15920900	0.193144	0.276011	-0.0828668	0.00032863	0.999998	1	175191072	R	II		intergenic region	open sea		rs33954727	32
cg06909819	0.508095	0.611258	-0.103163	0.000331948	0.999998	22	27504791	R	II		intergenic region	open sea		rs553811559	10
cg23249868	0.498408	0.574952	-0.0765443	0.000338157	0.999998	7	2800701	F	II	GNA12	gene body	shore	chr7:2802440-2802698	rs146488205;rs148524404;rs142881495;rs367593359	1;34;35;46
cg26986989	0.640288	0.71972	-0.0794316	0.000339652	0.999998	5	2338998	R	II		intergenic region	open sea		rs73732704;rs558225669	51;32
cg02918789	0.535803	0.606046	-0.0702429	0.000340689	0.999998	3	183733212	F	II	ABCC5	5'UTR	shore	chr3:183735183-183736103	rs548502225;rs563507603;rs73048485	6;13;43
cg13457410	0.112229	0.192101	-0.0798718	0.00034076	0.999998	1	9762510	R	II	PIK3CD	5'UTR	open sea
cg16666206	0.783617	0.707589	0.0760285	0.000345503	0.999998	19	58281797	F	II	ZNF586	gene body	shore	chr19:58280926-58281486	rs1900
cg01000474	0.810886	0.865265	-0.0543793	0.000346088	0.999998	10	29988594	R	II	SVIL	5'UTR	open sea		rs1629457;rs185586554	28;3
cg04070692	0.745372	0.80409	-0.0587182	0.000349017	0.999998	10	135120640	R	II	TUBGCP2	5'UTR	shore	chr10:135121991-135122669	rs184684256	26
cg21451341	0.694176	0.778112	-0.0839363	0.000361535	0.999998	19	54653334	F	II	CNOT3	gene body	open sea		rs10416861;rs34420007	25;27
cg02721751	0.729557	0.845988	-0.116431	0.000371065	0.999998	6	31838684	F	II	SLC44A4	gene body	open sea		rs114087269;rs494620;rs200029752	10;29;40
cg14997626	0.876162	0.928561	-0.0523991	0.000373503	0.999998	1	66030957	R	II	LEPR	5'UTR	open sea		rs536438468;rs555193178	20;7
cg11451033	0.623535	0.554619	0.0689158	0.000373728	0.999998	15	34260712	R	II	CHRM5	TSS1500	open sea		rs540341664;rs564970
cg06991484	0.117561	0.185214	-0.0676527	0.000374683	0.999998	8	11540407	R	II		intergenic region	shore	chr8:11536767-11538961	rs370536137;rs563308995	44;5
cg16722816	0.850203	0.900556	-0.0503531	0.000383031	0.999998	14	100376192	R	II	EML1	gene body	open sea		rs201447362;rs559625309;rs528565985	51;46;11
cg16079364	0.219678	0.286645	-0.0669669	0.000384547	0.999998	10	103532798	R	I	FGF8	gene body	shelf	chr10:103535636-103536505
cg15235467	0.676342	0.740884	-0.0645418	0.000386787	0.999998	11	69777355	R	II		intergenic region	open sea
cg08041350	0.625389	0.708957	-0.0835678	0.000394145	0.999998	17	25819112	R	II	KSR1	5'UTR	open sea		rs575628596	21
cg07302910	0.0825205	0.150773	-0.0682527	0.000399255	0.999998	10	118891355	R	II	VAX1	3'UTR	shore	chr10:118892161-118892639	rs544634494;rs76664658	39;20
cg23711873	0.451633	0.547701	-0.0960682	0.000402993	0.999998	10	77035993	R	II		intergenic region	open sea		rs11001359	48
cg05659313	0.662551	0.788794	-0.126244	0.000413536	0.999998	7	13322572	R	II		intergenic region	open sea		rs10488258;rs78653248;rs13225641;rs113090828	42;32;24;23
cg02485092	0.174422	0.272321	-0.0978994	0.000427084	0.999998	7	116962452	F	II	WNT2	gene body	shore	chr7:116962841-116964803	rs117043842;rs118025938;rs376722097	11;21;22
cg02787902	0.641382	0.746973	-0.105592	0.000444743	0.999998	3	102475041	F	II		intergenic region	open sea		rs77602031;rs80052913;rs544706754	0;8;14
cg10767554	0.610339	0.533189	0.0771506	0.000444927	0.999998	15	61404686	R	II	RORA	gene body	open sea		rs527392907;rs552343791;rs55
cg02474761	0.573166	0.690854	-0.117688	0.000449119	0.999998	2	157212541	R	II		intergenic region	open sea		rs531823732;rs707131;rs568590551;rs181513947	39;34;11;10
cg09496634	0.504322	0.297366	0.206956	0.000449462	0.999998	16	87712353	R	II	JPH3	gene body	shelf	chr16:87714600-87715315	rs1849503
cg27123689	0.504773	0.589008	-0.0842346	0.000454052	0.999998	4	113407354	R	II		intergenic region	open sea		rs145856156	1
cg10161450	0.753309	0.828896	-0.0755874	0.000461195	0.999998	17	4242158	F	II	UBE2G1	gene body	open sea		rs193002841;rs8074770;rs140991962;rs576608866	4;20;36;51
cg14080610	0.75083	0.844353	-0.093523	0.000461908	0.999998	15	57678350	R	II	CGNL1	5'UTR	open sea		rs113851977;rs8026675;rs190013514;rs193090678	48;44;33;32
cg18873386	0.171717	0.232615	-0.060898	0.00046388	0.999998	7	96651915	R	II	DLX5	gene body	shore	chr7:96651963-96652246	rs190382717;rs138911344;rs143231017	27;12;10
cg03562071	0.0891526	0.189347	-0.100194	0.000470636	0.999998	8	23712052	R	II	STC1	1st exon	open sea		rs569871259;rs201276929;rs200528839	39;2;1
cg20444990	0.344199	0.439987	-0.0957876	0.000473181	0.999998	4	649573	F	II	PDE6B	gene body	shore	chr4:650278-651114	rs567855892;rs28535694;rs553686700;rs578240946;rs377387981	9;24;40;41;49
cg13643343	0.697088	0.785508	-0.0884195	0.000486539	0.999998	18	32071956	R	II	DTNA	TSS1500	shore	chr18:32073444-32074292	rs138822078;rs571096378	30;23
cg08220531	0.857227	0.771535	0.0856919	0.000507682	0.999998	2	228773098	R	II	DAW1	gene body	open sea		rs539905334;rs190326319;rs18
cg04902826	0.274046	0.21101	0.063036	0.000512132	0.999998	10	105677453	R	I	OBFC1	5'UTR	shore	chr10:105677555-105678040
cg05097643	0.11877	0.199913	-0.0811431	0.000518785	0.999998	16	3018470	R	II	PAQR4	TSS1500	island	chr16:3016646-3020326	rs80001233;rs540459583	24;8
cg03040334	0.710147	0.765351	-0.0552048	0.000519891	0.999998	21	45710599	R	II	AIRE	gene body	shelf	chr21:45713509-45713813	rs376616904	2
cg15234197	0.359839	0.273743	0.086096	0.000530825	0.999998	11	68924956	F	II		intergenic region	island	chr11:68924690-68924957	rs3018672;rs
cg12058843	0.192427	0.120292	0.0721352	0.000538478	0.999998	20	57844021	R	II		intergenic region	open sea
cg22171996	0.667767	0.725112	-0.0573456	0.000543614	0.999998	8	135607698	F	II	ZFAT	gene body	open sea
cg17430159	0.183635	0.274017	-0.0903822	0.000552719	0.999998	8	118969959	R	II	EXT1	gene body	open sea		rs185614915	37
cg06612088	0.0850573	0.169893	-0.0848356	0.000566166	0.999998	5	11589016	F	II	CTNND2	gene body	open sea		rs542935669;rs2251418	0;14
cg02153747	0.543886	0.632408	-0.0885221	0.00056645	0.999998	10	29917507	F	II	SVIL	5'UTR	open sea		rs377296154;rs148643168;rs117121052;rs142387079	5;30;46;47
cg26198197	0.202966	0.281659	-0.0786931	0.000569214	0.999998	4	108204800	R	II		intergenic region	open sea		rs531535863	2
cg27109297	0.453113	0.577131	-0.124018	0.000571617	0.999998	7	30406506	R	II	ZNRF2	3'UTR	open sea		rs42595;rs189315516	37;2
cg02573860	0.726297	0.786329	-0.0600329	0.000572268	0.999998	12	618105	R	II	B4GALNT3	gene body	open sea		rs114068389;rs143132654;rs112513078;rs547074631;rs562001769	51;28;10;2;1
cg25521406	0.4507	0.519282	-0.0685816	0.000576898	0.999998	12	20523517	R	II	PDE3A	gene body	shore	chr12:20521616-20523122
cg15257836	0.585551	0.50485	0.0807006	0.000578139	0.999998	17	1133706	R	II		intergenic region	island	chr17:1133496-1133753	rs552720295	24
cg17198870	0.689214	0.763731	-0.0745178	0.000582592	0.999998	12	113787384	R	II		intergenic region	open sea		rs531810067	8
cg04607003	0.851087	0.765165	0.0859223	0.000583243	0.999998	10	54515301	F	II		intergenic region	open sea		rs192379232;rs568459821	0;1
cg11234447	0.54327	0.663411	-0.12014	0.000585937	0.999998	5	17400323	R	II		intergenic region	open sea		rs1397576;rs553484750;rs573404445;rs545673524	51;22;2;1
cg01570309	0.244084	0.326721	-0.0826372	0.000586893	0.999998	15	96769266	R	II	NR2F2-AS1	gene body	open sea		rs569445120	15
cg25392692	0.504596	0.600972	-0.0963766	0.000588618	0.999998	12	58021309	R	II	B4GALNT1	gene body	island	chr12:58021294-58022037	rs559043291	5
cg03523104	0.697279	0.609929	0.0873502	0.000590483	0.999998	12	57399475	F	II	ZBTB39	5'UTR	shore	chr12:57399868-57400226	rs555
cg27662246	0.788433	0.858964	-0.0705312	0.000593105	0.999998	12	107974539	R	II	BTBD11	TSS200	shore	chr12:107974842-107975305	rs181224079;rs536461255	20;5
cg16956153	0.841362	0.903751	-0.0623887	0.000606819	0.999998	3	107943906	R	II		intergenic region	shelf	chr3:107940930-107941503
cg09508305	0.892536	0.841622	0.0509133	0.000617868	0.999998	3	81259521	F	II		intergenic region	open sea		rs141344856;rs578254750	1;38
cg16865908	0.116769	0.176499	-0.0597296	0.000619234	0.999998	11	121970496	F	II	LOC399959	gene body	open sea		rs200232194	4
cg22905282	0.123739	0.17619	-0.0524516	0.000619886	0.999998	10	100175540	F	II	PYROXD2	TSS1500	open sea		rs138200598;rs3750604	20;41
cg10509965	0.681665	0.731923	-0.0502586	0.00062485	0.999998	9	135975951	R	II	RALGDS	gene body	open sea		rs571678951;rs539257173;rs551111078;rs569658872;rs4355920	46;35;13;2;1
cg01615333	0.282093	0.348774	-0.0666807	0.000628393	0.999998	12	127765195	F	II		intergenic region	shore	chr12:127765276-127765515	rs192813207	1
cg15607017	0.835922	0.743107	0.092815	0.000636555	0.999998	1	25368345	R	II		intergenic region	open sea		rs564479835	2
cg06043640	0.11278	0.211513	-0.0987326	0.000637308	0.999998	2	196933313	F	II	DNAH7	gene body	island	chr2:196933310-196933665	rs552334098	0
cg06136150	0.87668	0.810243	0.0664368	0.000639794	0.999998	6	37233896	R	II	TBC1D22B	gene body	open sea		rs180767887	40
cg23656542	0.153888	0.2418	-0.0879122	0.000643549	0.999998	1	60225512	F	II	FGGY	gene body	open sea
cg23469512	0.80861	0.904133	-0.095523	0.000648633	0.999998	16	15594798	F	II	C16orf45	TSS1500	open sea		rs145432605;rs149216270;rs115746763	1;9;24
cg08168529	0.791241	0.847807	-0.0565662	0.000651005	0.999998	1	216807474	R	II	ESRRG	gene body	open sea		rs187381764	8
cg07894663	0.560825	0.647279	-0.0864539	0.000658158	0.999998	16	4338268	R	II		intergenic region	open sea		rs111517284	29
cg07226746	0.834705	0.746173	0.0885317	0.000661066	0.999998	12	14242419	F	II		intergenic region	open sea		rs550814705;rs569472455	1;2
cg07827067	0.831501	0.88755	-0.0560492	0.000671843	0.999998	16	66568234	F	II	TK2	gene body	open sea		rs143892882	10
cg22822803	0.457912	0.509165	-0.0512524	0.000674733	0.999998	1	3566950	F	II	WDR8	TSS1500	island	chr1:3566445-3569636	rs540923377;rs565252617;rs140677017	9;23;41
cg14898892	0.236942	0.37401	-0.137069	0.000675071	0.999998	4	77356180	R	II	SHROOM3	TSS200	open sea		rs529971328;rs557004994	28;1
cg20158040	0.337885	0.39281	-0.0549249	0.000678498	0.999998	5	174556397	R	II		intergenic region	open sea
cg18807895	0.777434	0.855893	-0.0784597	0.000682663	0.999998	5	110427112	F	II	WDR36	TSS1500	shore	chr5:110427777-110428270
cg04046629	0.141981	0.243975	-0.101993	0.000690631	0.999998	11	60775831	F	II	CD6	gene body	island	chr11:60775036-60776307	rs112093706;rs75939429	25;33
cg13696099	0.451232	0.534606	-0.0833739	0.00070237	0.999998	16	69612473	F	II	NFAT5	5'UTR	open sea		rs533207623;rs151167951;rs564169415;rs531533382	1;3;43;44
cg01974091	0.411366	0.523034	-0.111667	0.0007043	0.999998	14	100625027	R	I	DEGS2	gene body	shore	chr14:100625319-100626461
cg13488201	0.250281	0.327362	-0.0770818	0.000707743	0.999998	10	128077323	F	II	ADAM12	TSS200	island	chr10:128076155-128077482	rs114636640	28
cg21359903	0.43214	0.518425	-0.0862844	0.000723721	0.999998	14	93388800	R	II	CHGA	TSS1500	shore	chr14:93389245-93389899	rs9658632	32
cg04919596	0.248299	0.186002	0.0622971	0.000723906	0.999998	1	996054	R	II		intergenic region	shore	chr1:994436-995303	rs574792180	2
cg03640796	0.65206	0.71774	-0.0656805	0.000727488	0.999998	3	124504020	R	II	ITGB5	gene body	open sea		rs191910315;rs111710596;rs549003531	48;41;13
cg23550779	0.779081	0.833804	-0.0547226	0.000731351	0.999998	12	29525355	F	II	ERGIC2	5'UTR	open sea		rs573321042;rs185789316;rs190642361;rs12811723;rs543793285;rs562474537	1;12;32;35;38;44
cg18016444	0.634375	0.691852	-0.057477	0.000736457	0.999998	4	3093377	F	II	HTT	gene body	open sea		rs186550146	0
cg02054493	0.725394	0.663428	0.0619662	0.000736532	0.999998	9	130476686	F	II	PTRH1	gene body	shore	chr9:130477195-130478146	rs143
cg20888521	0.822896	0.899821	-0.0769248	0.000739928	0.999998	17	43977917	R	II	MAPT	5'UTR	shelf	chr17:43971410-43975040	rs558567020	2
cg23167559	0.733398	0.803682	-0.0702833	0.000746012	0.999998	4	22715769	R	II	GBA3	1st exon	open sea		rs73801158	17
cg14303079	0.905198	0.852589	0.0526093	0.000747429	0.999998	15	57302310	R	II	TCF12	gene body	open sea		rs144662715;rs116114290	29;2
cg23031701	0.505523	0.560918	-0.055395	0.00075309	0.999998	4	30398896	R	II		intergenic region	open sea		rs550600540;rs138694665	8;1
cg15507683	0.709524	0.762256	-0.0527319	0.000757194	0.999998	15	57573715	F	II	TCF12	gene body	open sea
cg08707541	0.781354	0.693493	0.0878611	0.000758795	0.999998	3	172860180	F	II	SPATA16	TSS1500	open sea		rs538850584;rs151544
cg08430631	0.862956	0.811867	0.051089	0.000764631	0.999998	12	6736896	R	II	LPAR5	5'UTR	open sea		rs528766406	18
cg01929314	0.890203	0.838716	0.0514867	0.0007662	0.999998	4	84629827	F	II		intergenic region	open sea		rs541473293;rs116070012;rs53008008
cg21401929	0.570343	0.638843	-0.0685003	0.000772003	0.999998	15	101432346	F	II	ALDH1A3	gene body	open sea		rs1889;rs373565813;rs116043064;rs182238279	1;16;23;36
cg12393424	0.778959	0.725026	0.0539336	0.000775286	0.999998	17	9954925	F	II	GAS7	gene body	open sea		rs190020008	27
cg03904291	0.758314	0.816496	-0.0581826	0.000778593	0.999998	11	119019361	F	II	ABCG4	TSS1500	shore	chr11:119019643-119020887
cg06872236	0.376829	0.45296	-0.076131	0.000783404	0.999998	2	44353549	F	II		intergenic region	open sea		rs564123742;rs147635745	1;47
cg21762654	0.591435	0.672067	-0.0806326	0.000789804	0.999998	1	15255198	F	II	KAZN	TSS1500	shelf	chr1:15250373-15251545	rs533196084;rs546695448	0;9
cg23575120	0.642954	0.560497	0.0824564	0.000793898	0.999998	20	37839706	R	II		intergenic region	open sea		rs192192588;rs141893296;rs57238747
cg15931375	0.19088	0.243417	-0.052537	0.000805853	0.999998	11	82465666	F	II		intergenic region	open sea		rs577148932	20
cg17453456	0.422107	0.355373	0.0667333	0.000811527	0.999998	1	156094519	R	II	LMNA	gene body	open sea
cg07906995	0.714594	0.791666	-0.0770723	0.000819045	0.999998	19	14152292	F	II	IL27RA	gene body	open sea		rs10422404	44
cg26668675	0.499997	0.644764	-0.144767	0.000820389	0.999998	6	31148463	F	I		intergenic region	island	chr6:31148369-31148577	rs552403501;rs570665022	6;46
cg27298291	0.802866	0.730797	0.072069	0.000822053	0.999998	2	17986054	R	II		intergenic region	open sea		rs13394205;rs77918542;rs532954770	29
cg24346776	0.378627	0.449083	-0.0704558	0.000826466	0.999998	1	147737024	R	II		intergenic region	island	chr1:147737015-147737303
cg21862126	0.637472	0.558127	0.0793447	0.000829483	0.999998	1	1076296	R	I		intergenic region	shelf	chr1:1072369-1072847
cg07119149	0.684442	0.764957	-0.0805151	0.000830513	0.999998	1	81857317	F	II		intergenic region	open sea		rs149938055;rs532430253	27;38
cg14478475	0.530973	0.634285	-0.103312	0.000839071	0.999998	9	37905113	R	II	MCART1	TSS1500	shore	chr9:37903630-37904475	rs538220108	16
cg26002632	0.254072	0.326051	-0.0719792	0.000844057	0.999998	14	100625216	R	II	DEGS2	gene body	shore	chr14:100625319-100626461
cg13746891	0.849064	0.9121	-0.0630359	0.000847143	0.999998	9	95953441	R	II	WNK2	gene body	open sea		rs532728667;rs551374467;rs560854725;rs10739944	25;19;13;8
cg08253164	0.133276	0.19559	-0.0623139	0.000848121	0.999998	12	133345322	F	II		intergenic region	open sea		rs548238529;rs567990452	0;7
cg14792270	0.324783	0.227493	0.0972902	0.000853307	0.999998	11	85955165	F	II	EED	TSS1500	shore	chr11:85955808-85956517
cg21566071	0.288456	0.370761	-0.0823052	0.00085576	0.999998	3	175495361	F	II	NAALADL2-AS1	TSS1500	open sea
cg01282822	0.204747	0.260079	-0.0553319	0.000857964	0.999998	18	22744458	F	II	ZNF521	gene body	open sea		rs560705015;rs151199904	1;46
cg11461076	0.769375	0.839088	-0.0697132	0.000859745	0.999998	5	134569972	R	II	C5orf66	5'UTR	open sea		rs73288889;rs116162172	45;2
cg19258890	0.801889	0.714122	0.0877666	0.000861675	0.999998	10	28733270	R	II		intergenic region	open sea		rs4450088;rs568117315;rs373655725;
cg14266410	0.538407	0.465395	0.0730116	0.000861924	0.999998	14	92036630	R	II		intergenic region	shelf	chr14:92040411-92040876	rs536486948;rs
cg08911148	0.536545	0.625094	-0.0885497	0.000869572	0.999998	11	110308998	R	II	FDX1	gene body	open sea		rs535947764;rs554624022;rs569667280;rs538009060;rs6589136;rs185224277	49;48;33;31;28;2
cg06590856	0.238926	0.31364	-0.0747147	0.000873887	0.999998	14	104042936	R	II	APOPT1	gene body	open sea		rs76695506	2
cg21871898	0.566856	0.642254	-0.075398	0.00087736	0.999998	3	9867393	R	II	ARPC4-TTLL3	gene body	open sea		rs531015322;rs549335326	12;2
cg16538953	0.322851	0.434471	-0.111619	0.000878332	0.999998	22	17089603	F	II	TPTEP1	gene body	shore	chr22:17090455-17091224	rs553626132;rs113004041;rs7288876	1;15;36
cg08752141	0.667486	0.751927	-0.0844411	0.000885296	0.999998	3	58149979	R	II	FLNB	gene body	open sea		rs187682267	1
cg15096488	0.830681	0.895737	-0.0650557	0.000885561	0.999998	2	43848605	R	II		intergenic region	open sea		rs545505109;rs559022985;rs17413770;rs569495398	41;32;31;2
cg12379048	0.271046	0.337486	-0.0664398	0.000889286	0.999998	2	119599067	F	II		intergenic region	island	chr2:119599059-119599299
cg26568372	0.0663979	0.139378	-0.0729805	0.000907558	0.999998	1	91190173	R	II		intergenic region	shore	chr1:91190489-91192804	rs567804159;rs183738550;rs186667102;rs577940935;rs143720195	43;42;41;37;26
cg04755690	0.239303	0.296996	-0.0576935	0.000907909	0.999998	15	63400193	F	II		intergenic region	open sea		rs573936357;rs187625754;rs193207670	0;1;36
cg08899920	0.198638	0.134977	0.0636617	0.000912934	0.999998	7	158287830	R	II	PTPRN2	gene body	open sea
cg26593908	0.315296	0.408556	-0.0932602	0.000930053	0.999998	12	13136582	F	II	LOC100506314	gene body	open sea		rs759601;rs735689	33;41
cg22852698	0.13218	0.204008	-0.0718281	0.000930076	0.999998	5	120480501	R	II		intergenic region	open sea		rs529395801;rs566952901	34;1
cg11219547	0.219114	0.340616	-0.121502	0.000935512	0.999998	2	103066509	R	II	IL18RAP	gene body	open sea		rs369310417;rs576023115	31;27
cg23267594	0.608296	0.69483	-0.0865338	0.000937866	0.999998	2	222440106	F	II	EPHA4	TSS1500	shore	chr2:222436034-222438941
cg14530139	0.726831	0.798554	-0.0717234	0.000941303	0.999998	10	33435113	R	II		intergenic region	open sea		rs538552719	6
cg03547517	0.117052	0.183255	-0.0662031	0.000953831	0.999998	8	103819572	R	II		intergenic region	shore	chr8:103818620-103819495
cg24752692	0.769251	0.834322	-0.0650711	0.000970161	0.999998	13	114906467	R	II		intergenic region	open sea		rs544190611	15
cg06381319	0.730746	0.826987	-0.0962413	0.000975329	0.999998	6	135424325	R	II		intergenic region	open sea		rs566499248;rs538225404	15;1
cg24459396	0.50263	0.589063	-0.0864331	0.000983539	0.999998	1	165394152	F	II	RXRG	5'UTR	open sea		rs555910067	17
cg11363999	0.905942	0.831951	0.0739911	0.000987912	0.999998	21	36880976	R	II	LOC100506403	gene body	open sea		rs7276825;rs563630600
cg15637576	0.168302	0.231564	-0.0632616	0.000989073	0.999998	2	166430419	F	II	CSRNP3	5'UTR	open sea		rs532405792	1
cg11085966	0.798342	0.886066	-0.0877236	0.000990362	0.999998	1	111875159	R	II		intergenic region	open sea		rs188008423;rs530338728;rs376903312	39;21;9
cg17958516	0.397986	0.456822	-0.0588358	0.000993009	0.999998	10	80952606	F	II	ZMIZ1	5'UTR	open sea
cg04883751	0.484621	0.575938	-0.0913166	0.00101243	0.999998	2	106013169	F	II	FHL2	exon boundaries	shore	chr2:106014878-106015884	rs571689781;rs11891016	0;47
cg02310753	0.725065	0.783717	-0.058652	0.00102012	0.999998	22	23925723	F	II		intergenic region	open sea		rs546833405;rs114257154;rs189796930	0;5;9
cg15936906	0.839957	0.898968	-0.0590108	0.00102032	0.999998	17	30024653	F	II		intergenic region	open sea		rs141326453	31
cg02571201	0.327256	0.416015	-0.0887589	0.00102161	0.999998	8	73920559	F	II	TERF1	TSS1500	shore	chr8:73920858-73921552	rs548497681;rs566917319;rs78753061	18;36;44
cg12104184	0.704709	0.765086	-0.0603762	0.00102883	0.999998	3	192636697	F	II	MB21D2	TSS1500	shore	chr3:192634309-192635967	rs537357578	15
cg09215104	0.790267	0.856751	-0.066484	0.00103614	0.999998	12	21507600	R	II	SLCO1A2	5'UTR	open sea		rs531694018;rs192234370	16;1
cg24034258	0.272988	0.37817	-0.105182	0.0010402	0.999998	1	115293932	F	II	CSDE1	5'UTR	open sea
cg05517711	0.379007	0.314591	0.0644152	0.00104151	0.999998	9	130662451	R	II	ST6GALNAC6	TSS1500	shore	chr9:130661107-130
cg06300974	0.441784	0.504243	-0.0624597	0.00104768	0.999998	11	111385086	F	II	C11orf88	TSS1500	shore	chr11:111383168-111383892	rs575059395	37
cg07609007	0.682095	0.748509	-0.0664136	0.00105041	0.999998	1	146977303	R	II	LINC00624	gene body	open sea		rs587618336;rs661701	35;17
cg09275691	0.62109	0.689232	-0.0681416	0.00105216	0.999998	12	69079989	F	II	NUP107	TSS1500	shore	chr12:69080580-69081152	rs565069685;rs577047287	2;42
cg03102494	0.541149	0.652918	-0.111769	0.00105555	0.999998	1	147801721	F	I		intergenic region	open sea		rs181197116;rs185470065;rs150856215;rs587605175	0;15;19;38
cg14424792	0.756023	0.808996	-0.0529723	0.00105673	0.999998	6	156698480	F	II		intergenic region	open sea		rs548382757;rs190651560	1;4
cg01100603	0.714418	0.618487	0.0959312	0.00106038	0.999998	18	48088056	R	II	MAPK4	5'UTR	shore	chr18:48085838-48087589	rs1437
cg06152945	0.373321	0.427348	-0.0540272	0.00106158	0.999998	12	29303219	F	II		intergenic region	shore	chr12:29302034-29302954	rs576668537;rs11050082	11;24
cg24172772	0.628671	0.694327	-0.0656563	0.00106733	0.999998	18	60267903	F	II		intergenic region	shelf	chr18:60263380-60264248	rs569963896;rs143417866;rs8095794	0;1;30
cg04359527	0.137294	0.195816	-0.0585217	0.00106806	0.999998	19	7980718	R	I		intergenic region	shore	chr19:7980970-7982983
cg11503875	0.483483	0.3817	0.101783	0.00107118	0.999998	22	46285985	F	II		intergenic region	island	chr22:46285477-46285986	rs572989141;r
cg09903921	0.494726	0.589335	-0.0946091	0.00107835	0.999998	2	143930082	R	II	ARHGAP15	gene body	open sea		rs561070860;rs528275849	40;32
cg26076948	0.772276	0.832891	-0.0606153	0.00107896	0.999998	12	132892417	F	II	GALNT9	gene body	shelf	chr12:132896299-132896569	rs74634667	36
cg19335227	0.70064	0.821266	-0.120626	0.00109688	0.999998	18	67241717	R	II	DOK6	gene body	open sea		rs555402093	1
cg20744528	0.791067	0.735937	0.0551298	0.00109727	0.999998	5	141070887	R	II		intergenic region	shore	chr5:141071624-141071967
cg21991987	0.809385	0.882731	-0.0733465	0.0011026	0.999998	10	36188281	F	II		intergenic region	open sea		rs573761237	9
cg13929276	0.384437	0.454232	-0.0697949	0.00110291	0.999998	14	64982050	R	II	ZBTB1	5'UTR	open sea
cg25718156	0.710379	0.656236	0.0541433	0.00110426	0.999998	3	96329180	R	II		intergenic region	open sea		rs114433892;rs147957524;rs5692931
cg11564670	0.83542	0.886884	-0.0514639	0.00110723	0.999998	18	13915006	R	II	MC2R	5'UTR	open sea		rs182949353;rs141285615	8;2
cg25494045	0.647159	0.718566	-0.0714073	0.00111508	0.999998	16	71559023	R	II	CHST4	TSS1500	open sea		rs7201189;rs560709718	47;27
cg16639540	0.122566	0.172601	-0.0500347	0.0011154	0.999998	12	716805	R	II	NINJ2	gene body	shore	chr12:718174-718505
cg13802506	0.872777	0.796232	0.076545	0.00111995	0.999998	9	95888884	R	I	NINJ1	gene body	open sea		rs150031694;rs571472744;rs538594
cg09386176	0.0960043	0.191363	-0.0953585	0.00112095	0.999998	15	26107508	R	II	ATP10A	gene body	island	chr15:26107503-26108818	rs141128465;rs546624827	15;13
cg05287899	0.727422	0.802434	-0.0750124	0.00112561	0.999998	3	137709818	R	II		intergenic region	open sea		rs374379190	1
cg15836374	0.890405	0.838397	0.0520083	0.00112576	0.999998	12	132938027	F	II		intergenic region	shore	chr12:132938326-132939235	rs141302292;rs
cg01881778	0.878071	0.82244	0.0556307	0.00112594	0.999998	12	48919444	R	II	OR8S1	1st exon	shelf	chr12:48921774-48922129
cg18062384	0.755997	0.822399	-0.0664015	0.00112625	0.999998	12	49764345	F	II	SPATS2	5'UTR	shelf	chr12:49760221-49761127	rs541277519	0
cg27296119	0.32386	0.476904	-0.153044	0.00112828	0.999998	16	86766828	F	II		intergenic region	open sea		rs147876435;rs80288223	20;25
cg00883027	0.301229	0.372989	-0.0717607	0.00113122	0.999998	9	5455361	F	II	CD274	5'UTR	open sea		rs559660712	30
cg19135362	0.260924	0.347768	-0.0868437	0.00113407	0.999998	10	103044385	R	II		intergenic region	island	chr10:103043990-103044480	rs146880698	2
cg04960147	0.668799	0.810164	-0.141365	0.00113909	0.999998	1	32423584	F	II		intergenic region	open sea		rs142838975;rs539084374;rs182321271;rs187276161	0;12;28;40
cg21054703	0.87573	0.926814	-0.0510847	0.00115677	0.999998	13	31309032	R	II	ALOX5AP	TSS1500	open sea		rs542308956;rs561057481	48;31
cg15017087	0.539307	0.612053	-0.0727461	0.00115794	0.999998	17	27546873	R	II		intergenic region	open sea		rs150125759;rs181495223	9;3
cg20278503	0.637266	0.709398	-0.0721315	0.00115976	0.999998	4	7780490	R	II	AFAP1	gene body	open sea		rs376915492;rs139893586;rs143385598	33;32;26
cg18795844	0.581287	0.714639	-0.133352	0.00116397	0.999998	13	31078520	R	II		intergenic region	open sea		rs534315983;rs9315015	23;11
cg22514682	0.651713	0.593445	0.0582684	0.00116756	0.999998	19	35837636	R	II	CD22	3'UTR	open sea		rs143710048	50
cg16721348	0.266326	0.364542	-0.0982152	0.00117687	0.999998	15	80364494	R	II	ZFAND6	5'UTR	open sea		rs544617059	3
cg23102501	0.698543	0.807704	-0.109162	0.00119007	0.999998	1	110195290	F	II		intergenic region	shelf	chr1:110198541-110199127	rs183549623	38
cg02837162	0.534431	0.61718	-0.0827497	0.0012043	0.999998	1	37090344	R	II		intergenic region	open sea		rs74066904;rs193011949	39;29
cg18018969	0.852225	0.902918	-0.0506927	0.00120556	0.999998	21	33296843	F	II	HUNK	gene body	open sea		rs142458503;rs544212060	0;32
cg10992558	0.912701	0.853775	0.0589258	0.00120737	0.999998	1	95369272	F	II	CNN3	gene body	open sea		rs571628015;rs370086627;rs
cg02622026	0.852884	0.756952	0.0959314	0.00121579	0.999998	3	196910747	R	II	DLG1	1st exon	open sea
cg24349193	0.745801	0.854123	-0.108322	0.00121822	0.999998	1	157998998	F	II	KIRREL	gene body	open sea		rs540022255;rs11425113	1;4
cg06415891	0.406181	0.474513	-0.0683314	0.0012183	0.999998	1	2467096	R	II		intergenic region	island	chr1:2466934-2467212	rs559626661;rs528290682;rs367982226;rs571317792;rs539228514	47;43;39;34;1
cg20598218	0.572009	0.634594	-0.0625857	0.00121866	0.999998	12	886718	F	II	WNK1	gene body	open sea		rs115216538	32
cg02274103	0.872853	0.804214	0.0686386	0.00122703	0.999998	17	78078650	F	I	GAA	gene body	shore	chr17:78079568-78079833	rs5341928
cg18235100	0.144239	0.218802	-0.074563	0.00123453	0.999998	4	81124600	F	II	PRDM8	gene body	island	chr4:81124468-81124845
cg16635910	0.829763	0.751225	0.0785376	0.00123573	0.999998	5	128410596	F	II		intergenic region	open sea		rs552599267	1
cg16810279	0.67044	0.584997	0.0854427	0.00124215	0.999998	17	76254129	F	I		intergenic region	shelf	chr17:76250252-76250828	rs75869548;rs53
cg08337341	0.64451	0.75105	-0.106539	0.00124589	0.999998	5	42924013	R	II		intergenic region	shore	chr5:42924214-42924670	rs562969628;rs530047253	50;27
cg10156587	0.713208	0.651411	0.0617978	0.00124706	0.999998	5	1724975	F	II		intergenic region	shore	chr5:1725986-1726327	rs577168859	42
cg15821939	0.103432	0.167065	-0.0636329	0.00124765	0.999998	8	1765387	R	II	MIR596	TSS200	shore	chr8:1764328-1765171	rs375209011;rs373455979;rs6980781;rs113032322	43;31;18;2
cg17644585	0.622194	0.672964	-0.05077	0.00125489	0.999998	9	134287548	F	II		intergenic region	open sea		rs553526997;rs141991895	7;44
cg23684316	0.315956	0.378542	-0.0625864	0.00126728	0.999998	2	72946664	F	II	EXOC6B	gene body	open sea
cg15434430	0.723512	0.786889	-0.0633774	0.00127274	0.999998	16	81602299	R	II	CMIP	gene body	open sea		rs370806876;rs12929303;rs557520662;rs2287114;rs2287113;rs140620255;rs530007401	46;37;36;25;23;15;1
cg26730036	0.624153	0.69997	-0.0758172	0.0012748	0.999998	17	172159	R	II	RPH3AL	gene body	shore	chr17:170979-171340
cg02795151	0.830592	0.887202	-0.0566099	0.00127766	0.999998	17	7402630	R	II	POLR2A	gene body	open sea		rs199863433;rs2228129;rs141735058;rs373135110	47;32;20;2
cg14848575	0.129512	0.188302	-0.0587901	0.00128392	0.999998	12	99525585	R	II	ANKS1B	gene body	open sea		rs116536560;rs576493771	2;1
cg23157501	0.712786	0.648104	0.0646821	0.00129211	0.999998	1	211379962	R	II		intergenic region	shore	chr1:211380406-211380783	rs575204156;rs
cg21580007	0.720367	0.783615	-0.0632479	0.00130576	0.999998	15	41028734	R	II	FAM82A2	3'UTR	open sea		rs199724125;rs11856571;rs372357790;rs569803789;rs201041208	48;44;42;30;2
cg14398337	0.597597	0.67516	-0.0775629	0.00130579	0.999998	6	12044695	F	II	HIVEP1	gene body	open sea		rs62395285;rs540942198;rs561249496;rs529807702	34;44;49;50
cg06810698	0.148165	0.276147	-0.127982	0.00131205	0.999998	19	29769673	F	II		intergenic region	open sea
cg07470694	0.615145	0.713717	-0.0985713	0.00131655	0.999998	15	26109249	R	I	ATP10A	TSS1500	shore	chr15:26107503-26108818	rs545552862;rs76007728;rs58780207	29;28;25
cg22802194	0.268943	0.341127	-0.0721839	0.00131723	0.999998	2	287359	R	II	FAM150B	gene body	island	chr2:287353-290099
cg15151654	0.586099	0.642906	-0.0568067	0.00133178	0.999998	16	11837531	F	II	TXNDC11	TSS1500	shore	chr16:11836073-11837092	rs73519630;rs191485241	7;50
cg20688289	0.34723	0.412024	-0.0647937	0.00133895	0.999998	7	100612865	R	II	MUC12	TSS200	shelf	chr7:100608736-100609793	rs76449674;rs79514982;rs78097765;rs545156731	28;25;2;1
cg05700617	0.435532	0.383023	0.052509	0.00134538	0.999998	17	72634381	R	II		intergenic region	open sea
cg02593581	0.787586	0.869984	-0.082398	0.00134595	0.999998	11	119414831	R	II		intergenic region	open sea		rs72999074;rs57664453;rs370814859;rs117107126;rs112578235;rs571759498	38;32;22;10;2;1
cg01518970	0.621745	0.674919	-0.0531738	0.00134924	0.999998	17	48986529	R	II		intergenic region	open sea		rs575674284;rs372104654;rs557906988	45;4;2
cg18417777	0.882676	0.831011	0.051665	0.00136207	0.999998	3	85877401	R	II	CADM2-AS2	TSS1500	open sea		rs533340766;rs55
cg22373687	0.26838	0.370449	-0.102069	0.00136285	0.999998	3	193930951	R	II		intergenic region	open sea		rs192067449;rs182733715;rs543457545	49;27;26
cg05662839	0.885593	0.833786	0.0518076	0.00136354	0.999998	18	77313827	F	II		intergenic region	island	chr18:77313826-77314082	rs53905889
cg18291057	0.415106	0.502598	-0.087492	0.00136929	0.999998	1	177725214	F	II		intergenic region	open sea		rs146454539;rs574954165	9;41
cg20200129	0.670542	0.742279	-0.0717374	0.00137073	0.999998	1	32753333	F	II		intergenic region	open sea		rs529787044	40
cg10452133	0.493253	0.558342	-0.0650899	0.0013815	0.999998	16	69372561	R	II	NIP7	TSS1500	shore	chr16:69373061-69373882	rs12925991;rs142597131;rs543717435;rs562446561	49;48;28;15
cg26133081	0.799513	0.888281	-0.0887681	0.00138548	0.999998	13	20736342	R	II	GJA3	TSS1500	shore	chr13:20735043-20736157	rs73154197;rs73444436;rs115828033;rs577422892	40;28;12;1
cg26908388	0.724217	0.852344	-0.128127	0.00139643	0.999998	6	33358785	R	II	KIFC1	TSS1500	shore	chr6:33359097-33359975
cg26993249	0.623054	0.699885	-0.0768311	0.00139813	0.999998	21	36838651	R	II	LOC100506403	gene body	open sea		rs549438595;rs186191800	26;6
cg13432737	0.828748	0.903994	-0.0752459	0.0014052	0.999998	17	37922420	R	II	IKZF3	gene body	open sea		rs111371325	31
cg11302109	0.751425	0.684245	0.0671793	0.0014111	0.999998	21	38339885	F	II	HLCS	TSS1500	shore	chr21:38338384-38338904
cg12552165	0.816742	0.8883	-0.0715582	0.00141461	0.999998	1	183154981	R	II	LAMC2	TSS200	open sea		rs553987201;rs188146119;rs192734234	41;29;18
cg24549482	0.732239	0.80032	-0.0680808	0.00141645	0.999998	14	93630131	R	II		intergenic region	open sea		rs577646848	45
cg20728580	0.880516	0.818359	0.062157	0.00142713	0.999998	5	132264452	F	II	AFF4	gene body	open sea		rs58075574	13
cg19326876	0.0941601	0.163847	-0.069687	0.00143249	0.999998	15	26107658	F	II	ATP10A	gene body	island	chr15:26107503-26108818
cg23658987	0.798154	0.670014	0.12814	0.0014325	0.999998	1	175047784	R	II	TNN	gene body	shore	chr1:175048550-175048874	rs542060695
cg00557430	0.28453	0.406101	-0.121571	0.00143708	0.999998	14	90848490	F	II		intergenic region	shore	chr14:90848994-90850381	rs532219126;rs552017779	0;2
cg23554928	0.764208	0.823905	-0.0596972	0.0014378	0.999998	5	39580168	F	II		intergenic region	open sea		rs551275741;rs569763540;rs537120134;rs111544063;rs555422581	0;17;41;44;47
cg01831657	0.797704	0.875843	-0.0781385	0.00143962	0.999998	5	178014589	F	II	COL23A1	gene body	shore	chr5:178016558-178017670	rs185975536;rs139658613;rs73346594	16;38;49
cg20930537	0.246374	0.335598	-0.0892242	0.0014404	0.999998	5	145510234	R	II	LARS	gene body	open sea		rs530326475	39
cg08947058	0.539418	0.616538	-0.07712	0.00144532	0.999998	3	31734354	R	II	OSBPL10	gene body	open sea
cg13392793	0.599321	0.522712	0.0766089	0.00144852	0.999998	11	69533448	R	I		intergenic region	open sea		rs151287216	35
cg21768835	0.887117	0.819693	0.0674247	0.00145062	0.999998	7	97857938	R	II	TECPR1	gene body	open sea
cg02798909	0.39164	0.485927	-0.0942875	0.00145797	0.999998	8	54569980	F	II		intergenic region	island	chr8:54569667-54570010
cg02900990	0.665598	0.75016	-0.0845616	0.00146039	0.999998	1	161991612	R	II	OLFML2B	gene body	shore	chr1:161993022-161994131	rs531972301;rs145090964	45;5
cg17455088	0.350523	0.415271	-0.0647486	0.00146714	0.999998	2	206551466	F	II	NRP2	gene body	shore	chr2:206549599-206551316	rs551537081	1
cg27445273	0.275405	0.221442	0.0539632	0.00146922	0.999998	8	38796061	F	II	PLEKHA2	gene body	open sea		rs528360195;rs540466336	0;45
cg21964889	0.939463	0.88906	0.0504026	0.00148459	0.999998	12	93708512	F	I	LOC643339	gene body	open sea		rs143838662	12
cg18486235	0.272466	0.394914	-0.122448	0.0014944	0.999998	1	91300387	R	II		intergenic region	shore	chr1:91300979-91301891
cg06905129	0.484347	0.559161	-0.0748149	0.00149641	0.999998	9	31825001	F	II		intergenic region	open sea
cg20789677	0.651015	0.718231	-0.0672162	0.00149704	0.999998	6	45116287	R	II	SUPT3H	gene body	open sea		rs1324536	28
cg05421651	0.881974	0.825768	0.0562058	0.00149705	0.999998	15	25423372	R	II	SNORD115-9	TSS1500	open sea		rs138594033;rs
cg14942906	0.212432	0.270487	-0.0580543	0.00150711	0.999998	11	67384040	R	II		intergenic region	shore	chr11:67383537-67383809	rs531121943	23
cg10000195	0.794385	0.855042	-0.060657	0.0015087	0.999998	4	43758625	R	II		intergenic region	open sea		rs577064487	2
cg07970217	0.845861	0.89675	-0.0508894	0.00150921	0.999998	17	70024708	F	II		intergenic region	open sea		rs532260236;rs115654464	16;35
cg04877226	0.564226	0.658889	-0.0946629	0.00151172	0.999998	1	22287962	R	II		intergenic region	open sea		rs12410694	23
cg18293541	0.11665	0.172942	-0.0562923	0.00151292	0.999998	8	146176565	R	II	ZNF16	TSS1500	shore	chr8:146175835-146176337	rs191373850;rs537393030;rs559203199	46;10;2
cg13770417	0.702137	0.814351	-0.112215	0.00151539	0.999998	6	168418632	R	II	KIF25	1st exon	open sea		rs41266301	8
cg03860256	0.171086	0.104314	0.0667719	0.00152433	0.999998	22	50528291	F	I	MOV10L1	TSS200	island	chr22:50528201-5052908
cg17960141	0.193637	0.281864	-0.0882274	0.00153419	0.999998	1	190141840	F	II	BRINP3	gene body	open sea		rs879963	51
cg16153652	0.495892	0.547785	-0.0518932	0.00153966	0.999998	9	140101194	F	II	TMEM203	TSS1500	shore	chr9:140099321-140100465	rs539597814	23
cg23606088	0.470046	0.531038	-0.0609919	0.00154466	0.999998	16	68961172	R	II	TANGO6	gene body	open sea		rs556276768;rs187287169	37;1
cg03883348	0.196891	0.257693	-0.0608017	0.00156134	0.999998	19	45843826	F	II	KLC3	TSS200	shore	chr19:45843870-45844418	rs546033596;rs182192667	23;45
cg19258028	0.915164	0.862867	0.052297	0.00156448	0.999998	11	123050207	R	II	ASAM	gene body	open sea		rs562249605;rs529612110	33
cg24959663	0.625837	0.692821	-0.0669837	0.00156856	0.999998	5	10578618	R	II	ANKRD33B	gene body	open sea		rs527617696;rs540905762	5;1
cg23099211	0.406273	0.30486	0.101413	0.00156926	0.999998	14	24912934	R	II	SDR39U1	TSS1500	shore	chr14:24911411-24912119
cg21491625	0.453835	0.505661	-0.0518267	0.00158966	0.999998	2	121612148	R	II	GLI2	gene body	open sea		rs530625752	4
cg04889691	0.595893	0.659386	-0.0634931	0.00159217	0.999998	14	75753249	F	II		intergenic region	open sea		rs115275656;rs148610647;rs142240296	0;1;40
cg01566282	0.830818	0.882955	-0.0521371	0.0015953	0.999998	19	53794975	R	II	BIRC8	TSS200	shore	chr19:53794411-53794732	rs114442074;rs59819451	22;21
cg01630262	0.328123	0.409314	-0.0811907	0.00160104	0.999998	1	85190387	R	II		intergenic region	open sea		rs542814349;rs560005845	48;9
cg03086707	0.243622	0.346446	-0.102824	0.0016071	0.999998	5	140740607	F	II	PCDHGA4	gene body	shore	chr5:140741174-140741738
cg17033854	0.354131	0.417293	-0.0631619	0.00161349	0.999998	17	37758493	F	II		intergenic region	shelf	chr17:37761691-37763551	rs562600494	0
cg14464416	0.223273	0.309897	-0.0866242	0.00161576	0.999998	16	54965811	R	II	IRX5	gene body	island	chr16:54962422-54967805
cg16414030	0.527535	0.666234	-0.138699	0.00161657	0.999998	3	133502952	F	II		intergenic region	island	chr3:133502561-133502963	rs143248696	50
cg15778925	0.705453	0.764988	-0.0595358	0.001621	0.999998	14	105132869	R	II		intergenic region	open sea		rs192447544;rs183962975;rs543361644	50;37;27
cg00400226	0.725707	0.777071	-0.0513643	0.0016217	0.999998	3	159517069	F	II	IQCJ-SCHIP1	gene body	open sea		rs201475041;rs548059079;rs559628043	0;21;35
cg00282989	0.838821	0.767088	0.0717334	0.00162958	0.999998	20	62018636	F	II		intergenic region	open sea		rs187363011;rs562043595;rs62207990;r
cg22026953	0.894877	0.756544	0.138333	0.00163166	0.999998	6	87763957	F	II		intergenic region	open sea		rs558011059;rs141845490;rs534136339;r
cg17371070	0.742758	0.687674	0.0550837	0.00163211	0.999998	8	125239977	R	II		intergenic region	open sea		rs186179217;rs376041451	44;1
cg15961993	0.389118	0.318595	0.0705231	0.0016387	0.999998	3	132930478	F	II	TMEM108	5'UTR	open sea		rs145557333;rs14846
cg18461021	0.167911	0.308707	-0.140796	0.00164057	0.999998	18	74961002	F	II	GALR1	TSS1500	shore	chr18:74961556-74963822	rs147439388;rs4621062;rs77426748	10;25;37
cg10989444	0.901556	0.837892	0.0636643	0.00165698	0.999998	6	81320726	R	II		intergenic region	open sea		rs151241752;rs192382368	45;34
cg14026188	0.838558	0.8911	-0.0525421	0.0016598	0.999998	5	121531921	R	II		intergenic region	open sea		rs117910516;rs543575816;rs555289022	49;12;1
cg23226914	0.145116	0.263027	-0.117912	0.00166026	0.999998	1	247537224	F	I		intergenic region	open sea		rs140603747;rs562985826	21;50
cg09177805	0.711707	0.772466	-0.0607594	0.00166079	0.999998	17	64292891	F	II		intergenic region	open sea		rs559660661;rs528401443	34;46
cg03469804	0.497667	0.584849	-0.0871814	0.00167245	0.999998	17	72732432	F	II	RAB37	TSS1500	shore	chr17:72732848-72733545
cg07370274	0.85665	0.907235	-0.0505854	0.00167921	0.999998	9	29825210	R	II		intergenic region	shore	chr9:29826526-29826736	rs555716582;rs79724299;rs541097791	37;2;1
cg14645994	0.13973	0.20771	-0.06798	0.00168659	0.999998	6	56521080	F	II	RNU6-71P	gene body	open sea		rs528039538;rs369746607	12;21
cg04854675	0.895672	0.827682	0.0679896	0.00168678	0.999998	13	100847715	F	II	PCCA	gene body	open sea		rs4772271	26
cg26718385	0.677757	0.748534	-0.0707769	0.001693	0.999998	1	163439820	R	II		intergenic region	open sea		rs574511561;rs540206570;rs559856847	41;36;14
cg20038116	0.703534	0.760003	-0.056469	0.00169514	0.999998	10	131697711	F	II	EBF3	gene body	shore	chr10:131697079-131697412	rs77591282	4
cg05740578	0.237524	0.179393	0.0581306	0.0017083	0.999998	13	109568288	F	II	MYO16	gene body	open sea		rs145638901;rs535997488
cg08891559	0.372868	0.301111	0.0717569	0.0017142	0.999998	10	119480849	R	II		intergenic region	open sea		rs559246589;rs371573966	40;1
cg06537526	0.662751	0.751184	-0.0884329	0.00172161	0.999998	4	36249186	R	II		intergenic region	shelf	chr4:36245631-36246389	rs10007917;rs535413358;rs28461968	50;18;10
cg15411927	0.902807	0.849724	0.0530837	0.00172286	0.999998	1	9869122	F	II	CLSTN1	gene body	open sea		rs530123593;rs185624917	0;
cg06153634	0.0759009	0.132839	-0.0569376	0.00173492	0.999998	12	52627576	R	II	KRT7	gene body	island	chr12:52626793-52627577	rs553550803;rs573263398;rs183651275;rs36053378	48;29;17;10
cg25808615	0.713014	0.813423	-0.100409	0.00173833	0.999998	8	124280497	R	II	ZHX1-C8orf76	5'UTR	open sea
cg16717575	0.791885	0.85626	-0.0643758	0.00174622	0.999998	18	32303367	F	II	DTNA	5'UTR	open sea		rs189117293;rs540091881;rs551079055;rs181061088;rs566995254	0;13;14;35;46
cg05174975	0.398292	0.455278	-0.0569855	0.00175155	0.999998	17	37008030	R	II	RPL23	gene body	shore	chr17:37009471-37010118	rs148533756	36
cg05986449	0.4477	0.532488	-0.0847872	0.00177138	0.999998	2	157320849	R	II	GPD2	5'UTR	open sea
cg08761206	0.697321	0.784442	-0.0871215	0.00178105	0.999998	5	14354943	R	II	TRIO	gene body	open sea
cg14348741	0.235474	0.372645	-0.137171	0.00178207	0.999998	9	139880223	R	I		intergenic region	island	chr9:139879489-139880580	rs531113176;rs527870027	30;23
cg08423533	0.132998	0.183223	-0.0502248	0.00178402	0.999998	10	28030628	F	II	MKX	gene body	island	chr10:28030182-28035211	rs536794287;rs558694262	30;45
cg26671988	0.741654	0.806411	-0.0647573	0.00178814	0.999998	5	102089760	R	II		intergenic region	shore	chr5:102090439-102091241	rs185690980;rs190500968	10;1
cg23120077	0.81946	0.886248	-0.0667882	0.0017932	0.999998	2	220381655	R	II	ASIC4	gene body	shelf	chr2:220377743-220377946	rs181382371;rs571567461	51;19
cg26250585	0.66341	0.589539	0.0738706	0.00179503	0.999998	11	59950745	F	II	MS4A6A	TSS200	open sea		rs549167890	14
cg20705893	0.582816	0.652942	-0.0701261	0.00179704	0.999998	7	157869970	F	II	PTPRN2	gene body	open sea		rs564676656	39
cg01199108	0.816467	0.872317	-0.0558504	0.00180055	0.999998	9	38688234	R	II		intergenic region	open sea		rs75515930	23
cg06855185	0.761829	0.854863	-0.0930335	0.00181311	0.999998	11	12255244	F	II	MICAL2	gene body	open sea		rs7930902	33
cg00900202	0.109004	0.171485	-0.0624808	0.0018147	0.999998	12	49391977	R	II	DDN	gene body	island	chr12:49390617-49392441	rs200162292;rs200919291	49;36
cg07727239	0.319387	0.373859	-0.0544721	0.00181616	0.999998	13	46726752	F	II	LCP1	gene body	open sea
cg16794869	0.843332	0.777063	0.0662687	0.00182688	0.999998	12	46849356	R	II	LOC100288798	gene body	open sea		rs115230370	26
cg24247939	0.637566	0.72592	-0.0883536	0.00182717	0.999998	2	61292081	R	II	KIAA1841	TSS1500	shore	chr2:61292868-61293585	rs534173589;rs184134144;rs186641444;rs149720063	49;48;36;20
cg05321495	0.407235	0.341315	0.06592	0.00183479	0.999998	19	34167989	R	II	CHST8	5'UTR	open sea		rs113627249	14
cg04321267	0.300401	0.388055	-0.0876545	0.00183754	0.999998	16	219155	R	II		intergenic region	shelf	chr16:222369-223447	rs544069374	22
cg19096849	0.869564	0.815398	0.0541662	0.00184528	0.999998	7	80230544	F	II	CD36	TSS1500	open sea		rs537328105;rs374577244
cg16579043	0.761174	0.82431	-0.0631366	0.00184773	0.999998	13	27253477	F	II	WASF3	gene body	open sea		rs73170108	39
cg02016830	0.630852	0.681274	-0.050422	0.00184936	0.999998	3	108737981	R	II	MORC1	gene body	open sea		rs35534473;rs146932352	44;19
cg12090111	0.354633	0.425753	-0.0711203	0.00185193	0.999998	15	50608512	F	II	GABPB1	5'UTR	open sea		rs148047728;rs544134388;rs189028263;rs141791423	3;12;32;37
cg10402095	0.820674	0.876502	-0.0558283	0.00185357	0.999998	3	20288465	R	II		intergenic region	open sea		rs575022090;rs542319797;rs534586004	29;22;2
cg04836125	0.670275	0.739803	-0.0695279	0.00187758	0.999998	12	86383726	F	II	MGAT4C	5'UTR	open sea		rs530876478	29
cg25595319	0.697783	0.753287	-0.0555043	0.00189052	0.999998	19	16143244	R	II	FLJ25328	TSS1500	open sea		rs12052110;rs563071255	43;1
cg15495906	0.396477	0.475459	-0.0789828	0.00191121	0.999998	6	105232862	F	II	HACE1	exon boundaries	open sea		rs146071296;rs200229134	4;17
cg03470646	0.559934	0.706912	-0.146978	0.00192031	0.999998	8	9402640	R	II		intergenic region	open sea		rs559008548;rs572897068	46;16
cg27547543	0.515111	0.616131	-0.101021	0.00192271	0.999998	6	31148524	F	II		intergenic region	island	chr6:31148369-31148577	rs546722634;rs538003127;rs535987078;rs557504012;rs569443481;rs539646713;rs544561704;rs375194448	17;19;24;27;29;37;40;41
cg03979510	0.748433	0.805572	-0.0571397	0.00192411	0.999998	16	5641033	F	II		intergenic region	open sea		rs9939147;rs573403667	14;23
cg25962840	0.820506	0.87206	-0.0515543	0.00194057	0.999998	2	113930962	R	II	PSD4	TSS1500	open sea		rs146033518	11
cg12334937	0.608073	0.671396	-0.0633228	0.0019536	0.999998	10	69543441	R	I		intergenic region	open sea		rs79494110;rs74142896	49;9
cg00018783	0.641543	0.706172	-0.0646291	0.00196085	0.999998	1	54868743	F	II	SSBP3	gene body	shelf	chr1:54870853-54872476	rs112848129;rs114139640	1;4
cg27551597	0.736389	0.683756	0.0526333	0.0019737	0.999998	5	29896947	R	II		intergenic region	open sea		rs79290623;rs539066239	3;1
cg22445346	0.78464	0.725098	0.059543	0.00197987	0.999998	1	161655895	F	II	RPL31P11	TSS1500	open sea		rs116282955;rs1
cg26360924	0.332444	0.427669	-0.0952241	0.00199233	0.999998	1	118793005	F	II		intergenic region	open sea		rs550292689;rs151136391	2;29
cg16617137	0.785658	0.698414	0.0872447	0.00199764	0.999998	19	52036199	R	II	SIGLEC6	TSS1500	open sea		rs150120007	5
cg08644973	0.633363	0.708862	-0.0754984	0.00200403	0.999998	6	31668721	F	II	BAT5	gene body	shore	chr6:31670594-31671274
cg10500277	0.407031	0.474807	-0.0677759	0.00200452	0.999998	5	149033758	F	II		intergenic region	open sea		rs565451318	49
cg12130812	0.491239	0.597009	-0.10577	0.00200825	0.999998	16	81069014	R	II	ATMIN	TSS1500	shore	chr16:81069532-81070163	rs184665479;rs138097700	46;10
cg06998361	0.534281	0.594269	-0.0599886	0.00200944	0.999998	16	58144503	R	II		intergenic region	open sea		rs534617321;rs181955253	43;2
cg06298530	0.614035	0.692938	-0.0789027	0.00201273	0.999998	15	25481210	R	II	SNORD115-11	TSS200	open sea		rs561302536;rs188883952	43;18
cg26581714	0.199024	0.318661	-0.119636	0.00202497	0.999998	4	52943247	F	II	SPATA18	gene body	island	chr4:52942978-52943248	rs552279406;rs192450454	19;51
cg19746343	0.52529	0.599213	-0.0739226	0.00203205	0.999998	1	235290405	R	II	TOMM20	gene body	shore	chr1:235291740-235292387	rs556747198	42
cg17232374	0.42983	0.48664	-0.0568106	0.0020392	0.999998	10	83658150	F	II	NRG3	gene body	open sea
cg02141379	0.664038	0.584289	0.0797491	0.00205109	0.999998	12	108592122	R	II	WSCD2	gene body	open sea
cg04363703	0.117242	0.208083	-0.0908408	0.00205465	0.999998	19	47975694	R	II	SLC8A2	TSS1500	open sea		rs147187332	21
cg14799601	0.579668	0.63689	-0.057222	0.00205615	0.999998	2	74396026	F	II	MOB1A	gene body	open sea		rs9677593	45
cg06762332	0.792878	0.728075	0.064803	0.00206851	0.999998	17	59573001	F	II		intergenic region	open sea		rs565027430;rs77544277;rs550457131
cg16716449	0.341691	0.44525	-0.103559	0.00207881	0.999998	16	6976709	F	II	A2BP1	5'UTR	open sea		rs56177167;rs527795735;rs552212677;rs571115574	8;12;27;34
cg12453890	0.773424	0.831979	-0.0585545	0.0020934	0.999998	14	81718604	F	II		intergenic region	open sea		rs541176692;rs537534528;rs556270133	12;13;24
cg16755494	0.607352	0.767964	-0.160612	0.00209778	0.999998	20	50588785	R	II		intergenic region	open sea		rs530699695	8
cg01494441	0.522849	0.602467	-0.0796175	0.00209818	0.999998	2	182523146	R	II	CERKL	TSS1500	shore	chr2:182521221-182521927	rs565151590	7
cg07232003	0.631034	0.715419	-0.0843849	0.00210759	0.999998	10	28971331	F	II	BAMBI	3'UTR	open sea		rs200929001;rs191444212	1;25
cg03590780	0.804518	0.868851	-0.0643331	0.00211028	0.999998	11	55905869	R	II	OR8J3	TSS1500	open sea		rs543446897;rs550108752;rs186985410	38;33;2
cg10674387	0.423523	0.522942	-0.0994192	0.0021106	0.999998	4	158093379	R	II		intergenic region	open sea		rs563315004	1
cg24189696	0.330551	0.388118	-0.057567	0.00211138	0.999998	19	10585866	R	II		intergenic region	shelf	chr19:10589681-10590041
cg15030949	0.78954	0.856745	-0.0672051	0.002113	0.999998	10	130844727	F	II		intergenic region	open sea		rs544456073	49
cg14576839	0.475519	0.561357	-0.0858373	0.00212286	0.999998	5	178367233	R	II	ZNF454	TSS1500	shore	chr5:178367620-178368725	rs17078795	35
cg15357075	0.446208	0.312447	0.133761	0.00212339	0.999998	11	123325095	R	II		intergenic region	open sea
cg03905236	0.650306	0.594659	0.0556479	0.00212341	0.999998	15	84118296	F	II	SH3GL3	5'UTR	shore	chr15:84115762-84116921	rs14
cg00181257	0.372617	0.467131	-0.0945142	0.00213225	0.999998	9	139500576	R	II		intergenic region	open sea		rs373195155;rs545342763;rs565123213;rs530979316;rs550774963	21;16;15;13;2
cg07464250	0.799969	0.861255	-0.0612861	0.00213918	0.999998	5	118738381	R	II		intergenic region	open sea		rs188675959;rs555638970;rs569115661;rs537775523;rs558051542	44;34;23;21;2
cg02033666	0.390861	0.49855	-0.107689	0.00214175	0.999998	7	127774986	R	II		intergenic region	shore	chr7:127775629-127776442
cg14239558	0.767529	0.698395	0.0691348	0.00214472	0.999998	9	113133204	R	II	SVEP1	gene body	open sea		rs560735583	1
cg08061218	0.916424	0.854702	0.0617218	0.00215438	0.999998	6	123057428	R	II		intergenic region	open sea		rs145198436;rs150558116	34;2
cg14957359	0.451221	0.53722	-0.0859986	0.00215947	0.999998	18	32957579	F	II	ZNF396	TSS1500	shore	chr18:32956764-32957406
cg10311882	0.600106	0.654494	-0.054388	0.00216611	0.999998	7	142441326	R	II		intergenic region	open sea		rs140634605;rs145678883	19;6
cg16810621	0.605179	0.70277	-0.0975908	0.00216843	0.999998	17	3290164	F	II		intergenic region	shore	chr17:3289362-3290072	rs578074728;rs544112282;rs75976615;rs570794904	9;19;38;48
cg12815849	0.822286	0.874462	-0.0521758	0.00217197	0.999998	18	51324678	F	II		intergenic region	open sea		rs535746796;rs149368096;rs190483321;rs8099666;rs558600804	1;9;18;40;46
cg15201175	0.740097	0.653722	0.0863753	0.00217539	0.999998	5	115889873	F	II	SEMA6A	5'UTR	open sea		rs116452132	0
cg00900966	0.612555	0.480427	0.132128	0.0021818	0.999998	12	67073623	F	II	GRIP1	TSS1500	open sea		rs188181102;rs180816
cg10012337	0.709246	0.779925	-0.0706793	0.0021834	0.999998	9	36023810	R	II		intergenic region	open sea
cg18252963	0.161545	0.224042	-0.0624976	0.00219519	0.999998	4	175286679	F	II		intergenic region	open sea		rs574448809	15
cg13576682	0.110186	0.172898	-0.0627123	0.00219724	0.999998	1	35325800	R	II	C1orf212	TSS1500	shore	chr1:35325182-35325550	rs543973972	27
cg00785632	0.724843	0.792139	-0.0672966	0.00221402	0.999998	2	170870432	R	II	UBR3	gene body	open sea		rs562016653;rs531022894;rs550718660	43;28;1
cg15549126	0.18162	0.256693	-0.0750729	0.00221538	0.999998	10	135160910	F	II	PRAP1	1st exon	open sea		rs201330918;rs534051437;rs4838721;rs570423955	1;33;40;48
cg07424912	0.506665	0.591536	-0.0848709	0.00221641	0.999998	16	58718915	F	I	SLC38A7	TSS1500	shore	chr16:58718309-58718703	rs8058969	15
cg07156742	0.620321	0.746136	-0.125816	0.00222318	0.999998	3	142666759	R	II		intergenic region	shore	chr3:142666198-142666544	rs71629551;rs9812607;rs111341163;rs113659899	51;16;7;2
cg11825059	0.134866	0.19531	-0.0604442	0.00222581	0.999998	7	14876371	F	II	DGKB	gene body	open sea		rs192732574;rs530141232;rs546870414;rs560468121;rs532326531	6;26;32;36;41
cg23801782	0.703691	0.762525	-0.0588336	0.00222977	0.999998	18	66471057	R	II	CCDC102B	5'UTR	open sea		rs546096561	1
cg19859098	0.27528	0.343374	-0.0680935	0.00223759	0.999998	13	60800925	R	II	LINC00434	gene body	open sea		rs544754638;rs562972529	5;2
cg09752011	0.841374	0.896892	-0.0555175	0.00223906	0.999998	16	21244915	F	II	ANKS4B	TSS200	open sea		rs573419976	1
cg27370558	0.771018	0.843166	-0.0721475	0.00224281	0.999998	19	13397515	R	I	CACNA1A	gene body	island	chr19:13397418-13397645	rs201647627;rs200919610	12;1
cg17898394	0.457756	0.544194	-0.086438	0.00224742	0.999998	19	3335495	R	II		intergenic region	open sea		rs533474653;rs374994008;rs78881732;rs563724929;rs529516882;rs549394405	50;41;33;6;4;1
cg12924430	0.601293	0.3859	0.215393	0.00225762	0.999998	14	104644895	F	I	KIF26A	gene body	island	chr14:104644800-104645074
cg25570676	0.266195	0.322555	-0.0563598	0.00225814	0.999998	19	47975706	R	I	SLC8A2	TSS1500	open sea		rs147187332	33
cg12394289	0.498439	0.564359	-0.0659202	0.00226248	0.999998	6	31856706	F	II	EHMT2	gene body	shore	chr6:31856896-31857104	rs149826579	6
cg07568307	0.56859	0.621704	-0.0531146	0.00227474	0.999998	1	221066979	F	II		intergenic region	shore	chr1:221067447-221068185	rs2050525;rs150597616;rs139603788	6;22;44
cg02673849	0.709249	0.777841	-0.0685916	0.00227752	0.999998	12	11856257	R	II	ETV6	gene body	open sea		rs566696564;rs533840550;rs73288733;rs529255766	51;40;23;20
cg12470428	0.747314	0.817377	-0.0700627	0.0022788	0.999998	19	9214004	R	II	OR7G2	TSS200	open sea		rs150102898;rs115192981;rs557546360;rs200378142;rs372193971	39;34;10;2;1
cg14036627	0.596661	0.74687	-0.150209	0.00228049	0.999998	6	31148657	R	II		intergenic region	shore	chr6:31148369-31148577	rs111237658;rs552731297;rs574112684;rs541496597;rs368199362	47;27;12;11;10
cg08121160	0.186276	0.244585	-0.0583096	0.00228141	0.999998	2	158159298	R	II	GALNT5	gene body	open sea		rs189619349	41
cg22177917	0.816058	0.875759	-0.0597016	0.00228434	0.999998	5	64455974	F	II	ADAMTS6	gene body	open sea
cg15730464	0.539691	0.475486	0.0642048	0.00228647	0.999998	4	25087441	R	II		intergenic region	shelf	chr4:25090106-25090510	rs73094629;rs113
cg11291885	0.24408	0.311068	-0.066988	0.00228828	0.999998	8	78059867	F	II		intergenic region	open sea
cg06682875	0.813579	0.900018	-0.0864391	0.00229632	0.999998	5	115150172	R	II	CDO1	gene body	shore	chr5:115151348-115152713	rs75371287	35
cg20801007	0.0995476	0.225763	-0.126215	0.00229748	0.999998	11	830320	R	I	EFCAB4A	gene body	island	chr11:829284-833558	rs528014428;rs541774564;rs188032561	42;32;24
cg00930397	0.542949	0.597927	-0.0549781	0.00229844	0.999998	15	67793609	F	II	IQCH	3'UTR	open sea
cg11741659	0.757571	0.807703	-0.0501328	0.00230187	0.999998	1	193000833	R	II	UCHL5	gene body	open sea		rs151294756	49
cg16345059	0.400985	0.589591	-0.188606	0.00230901	0.999998	1	210536172	R	II	HHAT	gene body	open sea
cg07809589	0.262183	0.362386	-0.100202	0.0023121	0.999998	2	66664535	R	II	MEIS1	gene body	shelf	chr2:66660452-66660794	rs529258422	46
cg12804730	0.672666	0.54537	0.127297	0.00231334	0.999998	11	43900100	F	II		intergenic region	shelf	chr11:43902254-43902528	rs149561133;rs12
cg14019039	0.103027	0.155323	-0.0522966	0.00231794	0.999998	6	28192700	R	II	ZSCAN9	TSS1500	shore	chr6:28192961-28193284
cg16758272	0.848478	0.906278	-0.0577992	0.00233148	0.999998	3	42258157	F	II	TRAK1	gene body	open sea
cg01814027	0.649091	0.703233	-0.0541423	0.00233986	0.999998	8	71923401	R	II		intergenic region	open sea		rs572161335	9
cg09357589	0.610119	0.720476	-0.110357	0.00234363	0.999998	6	31148552	F	II		intergenic region	island	chr6:31148369-31148577	rs569443481;rs539646713;rs544561704;rs375194448	1;9;12;13
cg06921282	0.150435	0.209787	-0.0593521	0.00236211	0.999998	11	536299	F	II	HRAS	TSS1500	island	chr11:534691-537718
cg09714458	0.172193	0.239178	-0.066985	0.0023718	0.999998	13	113807560	R	I		intergenic region	island	chr13:113807288-113807865	rs372259722	40
cg07162264	0.777041	0.827529	-0.0504883	0.00237358	0.999998	5	1341881	R	II	CLPTM1L	gene body	shore	chr5:1339662-1340082	rs149175705;rs554750487;rs143332641	40;21;5
cg21953769	0.633413	0.694964	-0.0615512	0.00238527	0.999998	19	30168190	R	II		intergenic region	shelf	chr19:30164768-30165556	rs368511792	26
cg05299650	0.154106	0.25181	-0.0977039	0.00239151	0.999998	12	49391991	R	I	DDN	gene body	island	chr12:49390617-49392441	rs200919291	50
cg07152520	0.77792	0.828053	-0.0501327	0.00240225	0.999998	3	126901894	R	II		intergenic region	open sea		rs545422152;rs563723739	29;19
cg20939319	0.74586	0.80313	-0.0572702	0.00241149	0.999998	8	30707701	R	II	TEX15	TSS1500	open sea		rs542219701	2
cg01336862	0.688246	0.620619	0.0676269	0.00241507	0.999998	19	8563373	R	II	PRAM1	gene body	shore	chr19:8563441-8564225	rs7417810
cg05451385	0.31777	0.428718	-0.110948	0.00241999	0.999998	3	197520458	R	II	LRCH3	gene body	shore	chr3:197517983-197518782
cg21952813	0.548647	0.618495	-0.0698487	0.00242527	0.999998	6	138865249	R	II	NHSL1	gene body	open sea		rs146842369;rs552232658;rs7747277	36;35;24
cg20216313	0.855866	0.795481	0.0603857	0.00242768	0.999998	8	142305640	F	II		intergenic region	open sea		rs574411601	44
cg09628788	0.144589	0.225208	-0.0806187	0.00243395	0.999998	9	29830837	R	II		intergenic region	open sea		rs185995953	2
cg05308125	0.818845	0.897439	-0.0785942	0.00244644	0.999998	2	228661055	R	II		intergenic region	open sea		rs74915147;rs542142044	36;1
cg02250046	0.339504	0.418603	-0.0790993	0.00244975	0.999998	10	101825185	F	II	CPN1	gene body	island	chr10:101824961-101825186	rs575111699	7
cg01352688	0.661441	0.712087	-0.0506457	0.00245364	0.999998	4	6072234	R	II	JAKMIP1	gene body	open sea		rs145275727;rs545817730;rs562511702;rs181793358	51;21;20;9
cg00796672	0.772569	0.640445	0.132125	0.00246491	0.999998	12	48596817	F	II	OR10AD1	1st exon	open sea
cg05129050	0.137315	0.204385	-0.0670698	0.0024673	0.999998	1	7178026	F	II	CAMTA1	gene body	open sea		rs567042600	26
cg16560420	0.41416	0.507418	-0.0932583	0.00247198	0.999998	5	33355448	R	II		intergenic region	open sea		rs182845665;rs569535295	6;2
cg07504615	0.280913	0.227168	0.0537451	0.00247435	0.999998	3	14832729	F	II		intergenic region	open sea		rs553072085;rs572867241;rs1378818
cg25919980	0.840206	0.90254	-0.0623339	0.00247682	0.999998	20	430488	F	II	TBC1D20	gene body	open sea
cg06704411	0.463896	0.585523	-0.121627	0.00248064	0.999998	11	70493738	R	II	SHANK2	gene body	open sea		rs7118239	33
cg26021960	0.152873	0.214254	-0.0613805	0.00248594	0.999998	3	147140297	R	II		intergenic region	shore	chr3:147142181-147142391	rs192062120	23
cg12294610	0.94009	0.880449	0.0596407	0.00249096	0.999998	12	48918739	R	II	OR8S1	TSS1500	shelf	chr12:48921774-48922129
cg08141722	0.824746	0.768165	0.0565807	0.00249164	0.999998	11	74802047	F	II	OR2AT4	TSS1500	open sea		rs74869535	39
cg14384093	0.415252	0.483716	-0.0684637	0.00249814	0.999998	9	111878565	R	II	C9orf5	gene body	shelf	chr9:111881482-111882278	rs568134929;rs75061608	49;43
cg15470705	0.779068	0.859727	-0.0806598	0.00251236	0.999998	14	94639515	F	II	PPP4R4	TSS1500	shore	chr14:94640366-94641648	rs553191122;rs577758071	7;43
cg27615603	0.692402	0.769904	-0.0775017	0.00252504	0.999998	16	31213045	R	II	PYCARD	gene body	shore	chr16:31213566-31214287	rs200845395;rs201294251;rs151056688;rs140177857;rs191545207;rs145616548	31;13;7;6;4;2
cg04570283	0.368659	0.302151	0.0665077	0.00253034	0.999998	14	82000256	F	I	SEL1L	TSS200	island	chr14:81999751-82000434
cg10372476	0.0985849	0.151971	-0.0533859	0.00253507	0.999998	1	236849473	R	II	ACTN2	TSS1500	island	chr1:236849472-236850323	rs75163151	11
cg27028557	0.31179	0.222026	0.0897648	0.00254625	0.999998	12	113662039	F	II	TPCN1	5'UTR	shelf	chr12:113659038-113659657
cg23097750	0.438331	0.515446	-0.0771148	0.00254806	0.999998	10	79137932	F	II	KCNMA1	gene body	open sea		rs566082630;rs111764389	5;6
cg11747462	0.458305	0.339653	0.118652	0.00255559	0.999998	11	132869600	R	II	OPCML	gene body	open sea		rs184351196;rs574226686	3
cg02762475	0.34993	0.256506	0.0934235	0.00255904	0.999998	5	1106118	F	II	SLC12A7	gene body	shelf	chr5:1108802-1109051	rs5647826
cg07526461	0.668786	0.601905	0.0668814	0.00255928	0.999998	2	167757432	R	II	XIRP2	5'UTR	open sea		rs567938932;rs141664729;r
cg23673590	0.537433	0.604595	-0.0671614	0.00256837	0.999998	10	43477137	F	II	LINC01264	TSS200	open sea		rs116471840;rs183889330	1;45
cg24179132	0.84171	0.897373	-0.0556626	0.0025754	0.999998	22	38012611	F	II	GGA1	gene body	open sea		rs547616910	24
cg23252259	0.536276	0.688086	-0.151811	0.00257954	0.999998	6	31148612	R	I		intergenic region	shore	chr6:31148369-31148577	rs544561704;rs375194448;rs6937752;rs111237658	50;49;8;2
cg25190423	0.675229	0.738161	-0.0629322	0.00260195	0.999998	3	10078691	R	II	FANCD2	gene body	open sea		rs550225055	29
cg17638833	0.214046	0.280176	-0.0661306	0.00260879	0.999998	5	55354786	R	II		intergenic region	open sea		rs532086706	50
cg09799795	0.802957	0.864504	-0.0615463	0.0026092	0.999998	10	75973516	F	II	ADK	gene body	open sea
cg19925215	0.208688	0.263856	-0.0551684	0.00261529	0.999998	8	80964918	R	II	TPD52	gene body	open sea		rs142777713	38
cg17468267	0.343094	0.22882	0.114274	0.00262302	0.999998	22	50161123	R	II		intergenic region	shelf	chr22:50164864-50165513	rs538025478
cg09295738	0.863367	0.924689	-0.0613222	0.00263665	0.999998	11	113659244	F	II		intergenic region	shore	chr11:113660755-113661046	rs531672652	1
cg03554394	0.842367	0.787063	0.0553042	0.00264625	0.999998	4	145111000	F	II		intergenic region	open sea		rs144356626	30
cg00637940	0.78914	0.736749	0.0523906	0.00264948	0.999998	7	157214749	F	II		intergenic region	shore	chr7:157215001-157215248	rs554700297;rs
cg11006283	0.703957	0.766944	-0.0629869	0.00265837	0.999998	6	155424311	F	II	TIAM2	5'UTR	open sea
cg20155552	0.713236	0.768349	-0.0551124	0.00265897	0.999998	14	22292638	R	II		intergenic region	open sea		rs35023902;rs181025605	23;2
cg16427109	0.467352	0.532144	-0.0647917	0.00266081	0.999998	6	24358683	F	II	DCDC2	TSS1500	shore	chr6:24360029-24360411
cg03130530	0.834022	0.781061	0.0529613	0.00266364	0.999998	2	6634542	F	II		intergenic region	shore	chr2:6635949-6636160	rs73143094;rs14329114
cg09630287	0.26273	0.334003	-0.0712729	0.00266571	0.999998	8	135703784	F	II	ZFAT	5'UTR	open sea		rs147565698;rs28682989	14;20
cg22706147	0.562389	0.498069	0.0643198	0.00267264	0.999998	19	46031516	R	II	OPA3	3'UTR	shore	chr19:46032304-46032855
cg13627640	0.816174	0.890218	-0.074044	0.00267267	0.999998	14	22851774	F	II		intergenic region	open sea		rs536264982;rs192980229	19;35
cg10163555	0.765566	0.839681	-0.074115	0.00267434	0.999998	5	179603388	F	II	RASGEF1C	5'UTR	open sea		rs190180830	51
cg01068375	0.408028	0.505955	-0.0979271	0.00267542	0.999998	4	13415898	F	II	RAB28	gene body	open sea		rs563689775;rs535814283	0;51
cg21052677	0.64732	0.697991	-0.0506703	0.00267847	0.999998	7	32471406	R	II		intergenic region	shelf	chr7:32467434-32467948	rs117085451;rs28604972;rs543109539;rs561859829	34;30;16;1
cg24603555	0.654808	0.557783	0.0970254	0.00268105	0.999998	5	33380039	R	II		intergenic region	open sea		rs532587894;rs546053291	47;1
cg10561625	0.361668	0.424604	-0.0629361	0.00268323	0.999998	15	70393448	F	II		intergenic region	shore	chr15:70387929-70393206
cg03658578	0.179892	0.268751	-0.0888586	0.00268991	0.999998	3	170304031	F	II	SLC7A14	TSS200	shore	chr3:170303044-170303249
cg18527386	0.674404	0.731031	-0.0566269	0.00269416	0.999998	3	71447382	R	II	FOXP1	5'UTR	open sea		rs565601694	28
cg12488096	0.621366	0.681835	-0.0604685	0.0027049	0.999998	10	71927914	F	II	SAR1A	5'UTR	shelf	chr10:71930007-71930587
cg05856321	0.595159	0.48411	0.111049	0.00270544	0.999998	17	1133546	R	I		intergenic region	island	chr17:1133496-1133753	rs530367250	30
cg24179027	0.552357	0.622623	-0.0702657	0.00271019	0.999998	11	66742372	R	II	C11orf86	TSS1500	open sea		rs563764229;rs183590589	50;2
cg25235882	0.573736	0.625073	-0.0513377	0.00273706	0.999998	11	3220209	R	II		intergenic region	open sea		rs187831243;rs150732623;rs78413714	41;36;24
cg16805715	0.694774	0.758778	-0.0640041	0.00273966	0.999998	1	180959498	R	II	STX6	gene body	open sea		rs563846778;rs192991712;rs549543247	49;26;1
cg17553606	0.450286	0.564892	-0.114605	0.00274012	0.999998	9	33024425	F	II	DNAJA1	TSS1500	shore	chr9:33025082-33025797	rs540858457;rs564026813	36;51
cg19678959	0.820251	0.876424	-0.0561723	0.00274982	0.999998	22	18592555	R	II	TUBA8	TSS1500	shore	chr22:18593113-18594197
cg00449347	0.14523	0.266372	-0.121142	0.00275832	0.999998	5	173491521	R	II	HMP19	gene body	open sea		rs113565126;rs549488718	31;1
cg01238590	0.847089	0.793185	0.053904	0.00275874	0.999998	4	155706875	F	II	RBM46	5'UTR	shelf	chr4:155702340-155703328	rs54
cg21848673	0.08776	0.139566	-0.0518057	0.00277857	0.999998	15	93876581	R	II		intergenic region	open sea		rs117534559;rs542469513;rs12905482;rs143893086;rs528116504	46;43;30;3;1
cg03496533	0.774936	0.825212	-0.050276	0.00278622	0.999998	17	46035183	F	II	PRR15L	TSS200	open sea		rs572611419	40
cg06522206	0.189193	0.258294	-0.0691007	0.00278999	0.999998	12	117651299	R	II	NOS1	3'UTR	open sea		rs556227978;rs544985427;rs558308413	38;2;1
cg14771365	0.347195	0.275491	0.0717038	0.00279206	0.999998	10	35274906	R	II		intergenic region	open sea		rs577452694;rs184873709;rs55343
cg11735311	0.280109	0.343544	-0.0634358	0.00279803	0.999998	1	41832649	F	II		intergenic region	shore	chr1:41831976-41832542	rs573659352;rs117908768;rs561623567	15;24;37
cg02681893	0.219623	0.129136	0.0904867	0.00280401	0.999998	17	13210168	F	II		intergenic region	open sea		rs558453404;rs576713791;rs56703
cg13775833	0.690011	0.567541	0.12247	0.00280988	0.999998	12	67073631	F	II	GRIP1	TSS1500	open sea		rs180816440	0
cg19618634	0.0595598	0.122161	-0.062601	0.00281152	0.999998	17	69085963	R	II		intergenic region	open sea		rs201226439;rs5821824	2;1
cg15706040	0.6952	0.750956	-0.0557563	0.00282018	0.999998	2	207627503	R	II	MDH1B	gene body	shelf	chr2:207629878-207630160	rs147718400	2
cg01550017	0.77652	0.86834	-0.0918197	0.00283025	0.999998	5	42924215	R	II		intergenic region	island	chr5:42924214-42924670	rs553700873	7
cg03825010	0.158333	0.0974911	0.0608417	0.00283175	0.999998	5	159399506	R	I	ADRA1B	3'UTR	island	chr5:159399004-15939992
cg09059267	0.235928	0.329808	-0.09388	0.00283599	0.999998	2	220223082	F	I		intergenic region	island	chr2:220222902-220223854	rs543751413	33
cg27470056	0.393263	0.48495	-0.0916876	0.00283869	0.999998	1	185280422	R	II	IVNS1ABP	5'UTR	open sea		rs558432484	48
cg11781069	0.403811	0.465185	-0.0613735	0.00285372	0.999998	10	90823399	F	II	MIR4679-2	TSS1500	open sea
cg17826530	0.719336	0.66413	0.0552057	0.00285693	0.999998	1	59280290	R	I		intergenic region	island	chr1:59280240-59280490	rs74077873;rs37
cg13115502	0.726297	0.795905	-0.0696081	0.00286297	0.999998	13	34303044	F	II		intergenic region	open sea		rs146280436;rs575527304;rs543028228;rs148476498	0;23;33;48
cg09566545	0.79933	0.857923	-0.0585936	0.00288199	0.999998	12	66337474	R	II	HMGA2	gene body	open sea		rs114517085;rs577370329	2;1
cg18820312	0.921022	0.86319	0.0578323	0.00288583	0.999998	14	86448807	R	II	LOC101928767	gene body	open sea		rs72692514;rs52869
cg04188248	0.718756	0.800673	-0.0819166	0.00289938	0.999998	2	3527964	F	II		intergenic region	open sea		rs570600702	33
cg22982654	0.1585	0.221723	-0.0632225	0.00291245	0.999998	6	27205325	R	I		intergenic region	open sea		rs561812220;rs527297347	5;1
cg02871313	0.696748	0.778918	-0.0821705	0.00292036	0.999998	6	88757302	F	II	SPACA1	TSS1500	island	chr6:88757292-88757879	rs556608116;rs574905252	6;30
cg19507256	0.794273	0.854327	-0.0600535	0.00293215	0.999998	7	149552478	F	II	ZNF862	gene body	open sea		rs192095091	36
cg27229596	0.528044	0.591489	-0.0634456	0.0029404	0.999998	2	112433462	F	II		intergenic region	open sea		rs146681622;rs181629152	0;3
cg03024478	0.640758	0.691704	-0.0509469	0.00294342	0.999998	4	96090330	R	II	UNC5C	3'UTR	open sea		rs557530818	2
cg00470277	0.730587	0.800131	-0.0695444	0.0029436	0.999998	7	2669915	R	II		intergenic region	shore	chr7:2671156-2671937	rs552407606;rs73279476	46;2
cg25951934	0.0843981	0.147883	-0.0634845	0.00294892	0.999998	5	172711054	F	II		intergenic region	island	chr5:172710765-172711062	rs146652215;rs534205501;rs62378338;rs140255238;rs542408856	0;15;19;20;51
cg24094538	0.745668	0.81478	-0.0691123	0.0029502	0.999998	6	50695479	F	II	TFAP2D	gene body	shelf	chr6:50692149-50692375	rs9381891;rs180799342;rs562768511	23;41;44
cg11963755	0.75687	0.645438	0.111431	0.00295215	0.999998	1	214477205	F	II	SMYD2	gene body	open sea		rs546137606;rs60335906	33;
cg08223699	0.628602	0.701513	-0.0729113	0.00295483	0.999998	11	35575482	F	II		intergenic region	open sea		rs59100957;rs560915075;rs80098869	13;29;44
cg17671035	0.92891	0.864798	0.0641124	0.0029609	0.999998	6	53787018	F	II	LRRC1	gene body	open sea		rs546342668	0
cg19255465	0.286699	0.377897	-0.0911986	0.00296164	0.999998	11	69830509	F	II		intergenic region	shore	chr11:69831571-69832484	rs190600703;rs183625424	33;34
cg17408552	0.771061	0.856617	-0.0855558	0.00296338	0.999998	15	83298643	F	II	CPEB1	5'UTR	open sea		rs573779268	49
cg07044757	0.402587	0.318478	0.0841083	0.00296888	0.999998	15	37170931	R	II	LOC145845	gene body	shore	chr15:37172473-37173018
cg22978904	0.368217	0.429671	-0.0614539	0.00297079	0.999998	11	94440613	F	II		intergenic region	open sea		rs541798725;rs34065138;rs398045429;rs61893464;rs560298516	0;1;2;10;36
cg27419075	0.686361	0.74978	-0.0634198	0.0029761	0.999998	11	72295168	R	II	PDE2A	gene body	island	chr11:72295167-72295875	rs181741249	2
cg20301993	0.0706756	0.149295	-0.0786192	0.00297984	0.999998	14	23292518	R	II		intergenic region	shore	chr14:23291078-23291337	rs2073345;rs61977692;rs552645744	44;26;15
cg07138994	0.548282	0.667495	-0.119213	0.00298203	0.999998	11	8361530	R	II		intergenic region	open sea		rs562974476;rs532095057;rs552291432	38;20;1
cg15644324	0.152977	0.250482	-0.0975052	0.0029829	0.999998	1	42384647	F	II	HIVEP3	TSS200	shore	chr1:42383640-42384003	rs552804533;rs61469269;rs142180054	5;24;36
cg09005971	0.408424	0.502728	-0.0943043	0.00299719	0.999998	10	133156015	R	II		intergenic region	open sea		rs548518081	2
cg17919966	0.205551	0.256343	-0.0507921	0.00299812	0.999998	15	78384712	F	II	SH2D7	TSS1500	open sea		rs572790693	44
cg02254947	0.225495	0.33328	-0.107784	0.00299851	0.999998	21	40361754	F	II		intergenic region	open sea		rs568259527;rs537284690;rs115558278;rs74321210;rs539183313	1;8;13;18;38
cg15585147	0.784827	0.855347	-0.0705203	0.00300209	0.999998	11	18324498	F	II	HPS5	gene body	open sea		rs75019851;rs200048506	1;27
cg23662142	0.184886	0.263468	-0.0785823	0.00300912	0.999998	20	55199914	F	II		intergenic region	shore	chr20:55200279-55206789	rs554444998	12
cg24196128	0.142553	0.198107	-0.0555536	0.00301072	0.999998	1	77685555	F	II	PIGK	TSS1500	shore	chr1:77684996-77685252	rs558531273;rs79547552	23;48
cg12343106	0.560154	0.493025	0.067129	0.00301381	0.999998	7	55072407	F	II		intergenic region	island	chr7:55072266-55072622	rs558469874;rs57
cg25782229	0.598202	0.72414	-0.125937	0.00301461	0.999998	11	32450692	F	II	WT1	gene body	shore	chr11:32452144-32452708	rs5030160;rs539564307	41;51
cg07298985	0.507082	0.751593	-0.244511	0.00301986	0.999998	8	22133076	R	I	PIWIL2	5'UTR	island	chr8:22132791-22133357	rs539081431	13
cg08085029	0.695433	0.816016	-0.120583	0.00302742	0.999998	13	40028098	F	I	LHFP	gene body	open sea
cg04053132	0.252521	0.199468	0.0530536	0.00303039	0.999998	20	48925951	F	II	LINC01270	gene body	open sea		rs554933012;rs57322
cg00961932	0.233753	0.144228	0.0895253	0.00303325	0.999998	1	110691765	R	II	SLC6A17	TSS1500	shore	chr1:110692988-1106942
cg07048909	0.801902	0.729786	0.0721166	0.00303526	0.999998	4	41730390	R	II		intergenic region	open sea		rs563020520;rs532068548;rs545393764
cg08448725	0.44833	0.356431	0.0918982	0.00303536	0.999998	16	52582210	R	II	TOX3	TSS1500	shore	chr16:52579636-52580845
cg22793897	0.148263	0.283459	-0.135197	0.00304566	0.999998	2	134513565	F	II		intergenic region	open sea		rs567434771	17
cg06405366	0.222927	0.286779	-0.063852	0.00305488	0.999998	5	68628856	F	II	CCDC125	TSS1500	shore	chr5:68628422-68628739
cg00303335	0.523485	0.67658	-0.153095	0.00305887	0.999998	7	101385620	R	II		intergenic region	shore	chr7:101386554-101387122
cg07259683	0.474487	0.52708	-0.0525922	0.00306451	0.999998	15	37196490	R	II	MEIS2	gene body	open sea		rs550106271	4
cg18002751	0.664246	0.72506	-0.0608145	0.0030677	0.999998	6	71136714	F	II	FAM135A	5'UTR	open sea		rs188704344;rs539624503	9;22
cg07459205	0.761676	0.679469	0.0822064	0.00307933	0.999998	11	84275640	R	II	DLG2	gene body	open sea		rs532935225;rs551180838;rs53
cg12584826	0.480954	0.547092	-0.0661379	0.00308625	0.999998	3	73672398	F	II	PDZRN3	gene body	shore	chr3:73673230-73674375	rs4398370	22
cg14379811	0.75921	0.837965	-0.0787544	0.00309845	0.999998	10	37014350	F	II		intergenic region	open sea		rs572984422;rs541899338	14;41
cg14435469	0.409982	0.558471	-0.148489	0.00310993	0.999998	3	184880492	F	II	EHHADH-AS1	TSS200	open sea		rs76507052;rs574643544;rs542058189	11;13;46
cg25236227	0.135181	0.210599	-0.0754181	0.00311656	0.999998	15	84041379	R	II		intergenic region	open sea		rs192382269	40
cg20025701	0.554142	0.610383	-0.0562412	0.00312132	0.999998	1	157208031	F	II		intergenic region	open sea		rs77700961	1
cg08162222	0.236238	0.287502	-0.0512639	0.00312662	0.999998	12	115135282	F	II		intergenic region	shore	chr12:115135925-115136350	rs138723987	23
cg24624845	0.329005	0.392886	-0.0638816	0.00313968	0.999998	16	10974218	R	II	CIITA	gene body	shore	chr16:10972782-10973305	rs143302779;rs564432968	35;1
cg03322034	0.675101	0.789386	-0.114285	0.00314005	0.999998	11	107590427	F	II		intergenic region	open sea		rs567730517;rs538567225;rs547016469	1;21;46
cg04928995	0.757408	0.826837	-0.0694293	0.00314897	0.999998	1	69729744	F	II		intergenic region	open sea		rs538159730;rs114513473	1;18
cg21045464	0.154749	0.215231	-0.0604827	0.00315622	0.999998	12	115135057	R	I		intergenic region	shore	chr12:115135925-115136350	rs149520344	37
cg06277666	0.699684	0.754121	-0.0544366	0.00316088	0.999998	5	95251927	F	II	ELL2	gene body	open sea		rs114942200;rs541925710;rs561714962;rs138717686	0;9;38;41
cg02254181	0.734591	0.789291	-0.0546993	0.00316473	0.999998	1	203273149	R	II		intergenic region	shore	chr1:203274305-203275338	rs550097519;rs151071697	31;2
cg19937878	0.811122	0.87805	-0.0669281	0.00317218	0.999998	6	13296149	R	II		intergenic region	open sea		rs564385131	16
cg23175023	0.487944	0.557751	-0.0698072	0.00317484	0.999998	5	74346730	F	I		intergenic region	shore	chr5:74348241-74349681	rs537062533	47
cg04876417	0.761838	0.856573	-0.094735	0.00317506	0.999998	1	198883910	R	II	MIR181A1HG	gene body	open sea		rs377234474;rs533633328	40;2
cg17945441	0.515937	0.60362	-0.0876835	0.00318223	0.999998	16	50540098	R	II		intergenic region	open sea
cg21187258	0.185759	0.252311	-0.0665523	0.00318465	0.999998	7	83278594	F	II	SEMA3E	TSS1500	open sea		rs3823914;rs117675153	6;15
cg11334840	0.836456	0.780398	0.056058	0.00318476	0.999998	13	80276946	R	II		intergenic region	open sea		rs146403692;rs551923073	10;2
cg27516889	0.768338	0.828086	-0.0597478	0.00319434	0.999998	9	114203170	R	II	KIAA0368	gene body	open sea		rs112194844;rs180753287	47;40
cg14064268	0.196113	0.253139	-0.0570265	0.00319728	0.999998	11	1463554	F	II	BRSK2	gene body	shore	chr11:1464295-1464899	rs139719931;rs550387085;rs571854614;rs145303138	0;11;19;32
cg19427345	0.927844	0.869125	0.0587195	0.00319737	0.999998	4	675827	R	II	MFSD7	gene body	island	chr4:674843-676091	rs143423821;
cg04965463	0.722333	0.804035	-0.0817021	0.00320382	0.999998	5	108150436	R	II	FER	5'UTR	open sea		rs557515595	2
cg09439192	0.558005	0.641401	-0.0833959	0.00321137	0.999998	8	118147191	F	II	SLC30A8	TSS200	open sea		rs111414534;rs139863261	10;30
cg24092803	0.858796	0.78834	0.0704551	0.00321561	0.999998	7	90082445	R	II		intergenic region	open sea		rs112210498;rs76413710;rs28947523	4
cg09631974	0.740453	0.665937	0.0745165	0.00321798	0.999998	2	190927510	F	II	MSTN	TSS200	open sea
cg19141411	0.780188	0.841446	-0.0612583	0.00322142	0.999998	11	18754784	F	II	PTPN5	gene body	open sea		rs139371305;rs199919579;rs150053421;rs199683466;rs116891792;rs553653914	0;1;20;36;40;48
cg12511848	0.111638	0.208063	-0.0964248	0.00322601	0.999998	19	2478005	R	II	GADD45B	3'UTR	shore	chr19:2477134-2477377	rs146720529	22
cg04565567	0.814318	0.873259	-0.0589406	0.00323618	0.999998	3	33125765	F	II	GLB1	gene body	open sea		rs142150430	0
cg09536336	0.559249	0.64403	-0.0847815	0.00324394	0.999998	5	168439657	F	II	SLIT3	gene body	open sea		rs28636039	20
cg21448241	0.793445	0.84685	-0.0534046	0.00324593	0.999998	6	25334252	R	II	LRRC16A	gene body	open sea		rs112495746;rs192284681;rs12196438;rs60467860	39;15;13;10
cg07423050	0.774444	0.715116	0.0593275	0.00326053	0.999998	13	99094983	F	I	FARP1	gene body	open sea		rs114212740;rs118015615;rs9
cg24694743	0.417894	0.491703	-0.073809	0.00326114	0.999998	1	32088013	F	II	HCRTR1	gene body	shelf	chr1:32083149-32084069	rs190505448	40
cg15806068	0.0410823	0.0917419	-0.0506596	0.00327056	0.999998	14	95239506	F	II		intergenic region	island	chr14:95239375-95239679	rs570880097;rs192187179	12;19
cg09179646	0.590226	0.687803	-0.0975767	0.00327569	0.999998	6	31148383	F	I		intergenic region	island	chr6:31148369-31148577	rs541610970	22
cg08938155	0.485676	0.566591	-0.0809148	0.00328352	0.999998	5	77043612	F	II	TBCA	gene body	open sea		rs353906	19
cg26573786	0.567208	0.639509	-0.0723008	0.00329403	0.999998	10	123208407	F	II		intergenic region	open sea		rs566424516;rs528875374	1;5
cg04686319	0.300498	0.3543	-0.0538025	0.00329519	0.999998	5	177876427	R	II	COL23A1	gene body	open sea		rs141297777;rs562130084	46;2
cg08031982	0.48979	0.713672	-0.223882	0.00329662	0.999998	16	87577539	R	II		intergenic region	open sea		rs12920915	20
cg11000712	0.842895	0.894753	-0.0518572	0.00329672	0.999998	5	171967155	F	II		intergenic region	open sea		rs572750421	23
cg13316977	0.389565	0.448354	-0.0587885	0.00330267	0.999998	19	12865609	R	II	BEST2	gene body	island	chr19:12865419-12865825	rs532624266;rs34896167;rs566256345	33;21;13
cg01711360	0.294896	0.375611	-0.080715	0.00331504	0.999998	4	158492770	R	II	LOC340017	TSS1500	open sea		rs556325399;rs550496923;rs72972514	26;4;1
cg03835941	0.292794	0.361532	-0.0687388	0.00332739	0.999998	16	10695908	R	II		intergenic region	open sea		rs1990716;rs533975364	39;1
cg04980144	0.823027	0.876693	-0.0536665	0.00333375	0.999998	3	191086184	F	II	CCDC50	gene body	open sea		rs574445242;rs543642558;rs112587246	1;15;47
cg12463256	0.849666	0.906418	-0.0567522	0.00333925	0.999998	10	101329144	F	II		intergenic region	open sea		rs558119378;rs17111951;rs12241254;rs543300889	0;12;14;15
cg26813693	0.338003	0.253795	0.0842083	0.00334241	0.999998	19	32836297	F	II	ZNF507	TSS1500	shore	chr19:32836353-32836840
cg06466582	0.732828	0.832484	-0.0996562	0.00334481	0.999998	5	159335312	F	II		intergenic region	open sea		rs558148297;rs186562650	12;14
cg02533364	0.822166	0.900923	-0.0787569	0.00335839	0.999998	17	79076083	R	II	BAIAP2	gene body	shore	chr17:79077317-79077518	rs550005073;rs567729384	35;25
cg13888886	0.812122	0.734935	0.0771867	0.00335924	0.999998	20	55904640	R	II	SPO11	TSS200	shore	chr20:55904668-55904976	rs54
cg16155588	0.55935	0.617875	-0.0585247	0.00336093	0.999998	13	113861933	R	II	CUL4A	TSS1500	shore	chr13:113862362-113864517	rs541593084	5
cg10160323	0.685937	0.776917	-0.0909792	0.00336738	0.999998	4	141868752	F	II	RNF150	gene body	open sea		rs572792621;rs540322048;rs199687405	0;1;8
cg19311153	0.1817	0.110104	0.0715962	0.00336748	0.999998	16	71659830	R	II	MARVELD3	TSS1500	island	chr16:71659829-716607
cg16725673	0.826385	0.771408	0.0549768	0.00336886	0.999998	20	57383146	R	II		intergenic region	open sea		rs548340303;rs569636620;rs373162
cg26940178	0.244986	0.342726	-0.0977394	0.00337081	0.999998	1	76082888	R	I		intergenic region	shore	chr1:76081378-76082365
cg03796962	0.822403	0.887847	-0.0654436	0.00337769	0.999998	20	34985106	F	II	DLGAP4	5'UTR	open sea		rs193101888	5
cg04936213	0.261951	0.337758	-0.0758073	0.0033787	0.999998	9	124009589	F	II		intergenic region	open sea		rs377190412;rs574461616;rs183891193;rs556925168	0;1;22;50
cg12705989	0.21948	0.294241	-0.0747607	0.00337924	0.999998	20	55583586	F	II		intergenic region	open sea		rs73175907	45
cg03066569	0.794272	0.853271	-0.0589997	0.00338335	0.999998	4	8068248	F	II	ABLIM2	5'UTR	open sea		rs112867143	0
cg19715111	0.139564	0.192077	-0.0525131	0.00338819	0.999998	2	224904683	F	II	SERPINE2	TSS1500	island	chr2:224903221-224904735	rs184364673	13
cg12493439	0.812631	0.875262	-0.0626318	0.00338926	0.999998	17	22203419	F	II		intergenic region	open sea		rs553540106;rs565584454	44;45
cg12464625	0.374388	0.454151	-0.0797637	0.00339689	0.999998	1	10510967	F	II	CORT	gene body	open sea		rs116770210	26
cg01993952	0.264354	0.318909	-0.0545548	0.0033989	0.999998	8	17554904	F	II	MTUS1	gene body	open sea		rs139739703;rs182989791;rs553660332	9;34;39
cg25642481	0.585434	0.647834	-0.0624001	0.00340184	0.999998	10	112418243	R	II	RBM20	gene body	open sea		rs568099700;rs146195560;rs112154219;rs192783359;rs569025562	36;33;11;2;1
cg24622544	0.461614	0.523814	-0.0622002	0.00341014	0.999998	12	121021673	F	I		intergenic region	shore	chr12:121022419-121022704
cg17459911	0.817629	0.878347	-0.0607182	0.00341938	0.999998	15	71968614	R	II	THSD4	gene body	open sea		rs558900322;rs575581726;rs75994897;rs554788461;rs564668784	51;35;30;26;9
cg03119028	0.109355	0.238507	-0.129152	0.00342378	0.999998	1	89458849	R	I	CCBL2	TSS1500	shore	chr1:89458034-89458604	rs567729192	19
cg22135649	0.252209	0.336603	-0.0843947	0.00343122	0.999998	5	89652598	R	II		intergenic region	open sea		rs553564725;rs111660187;rs148518430	47;43;29
cg23314200	0.68483	0.761656	-0.0768261	0.00343462	0.999998	14	97061349	F	II		intergenic region	shore	chr14:97058943-97059522
cg05261574	0.768746	0.818945	-0.0501987	0.00343483	0.999998	6	1486956	R	II		intergenic region	open sea		rs571130457	7
cg00491523	0.197193	0.305633	-0.10844	0.00343577	0.999998	16	6913336	F	II	A2BP1	5'UTR	open sea		rs150104288	8
cg08746762	0.602327	0.672233	-0.0699062	0.00344432	0.999998	4	100681429	F	II		intergenic region	open sea
cg01091242	0.775814	0.82731	-0.0514962	0.00345646	0.999998	8	73859072	F	II		intergenic region	open sea		rs571073416;rs538523019	1;24
cg00922857	0.769151	0.668708	0.100443	0.00346272	0.999998	1	77484471	F	II	ST6GALNAC5	gene body	open sea		rs559060075;rs180981271
cg22853813	0.461751	0.575911	-0.11416	0.003468	0.999998	6	157743451	F	II	C6orf35	gene body	shore	chr6:157744004-157745217	rs587752649	0
cg10072921	0.147602	0.200907	-0.0533054	0.00347707	0.999998	12	121022843	F	II		intergenic region	shore	chr12:121022419-121022704
cg14975410	0.765081	0.818252	-0.0531708	0.00347837	0.999998	3	171180070	F	II		intergenic region	shore	chr3:171177829-171178964	rs113326153;rs181160598	34;40
cg27076525	0.821188	0.872995	-0.0518072	0.00347973	0.999998	4	84252053	R	II	HPSE	gene body	shelf	chr4:84255726-84256399
cg00197649	0.478738	0.532187	-0.053449	0.00348398	0.999998	2	69777228	R	II	AAK1	gene body	open sea		rs530555541;rs188007405	26;1
cg14811319	0.515656	0.58663	-0.0709737	0.00348501	0.999998	6	88757392	R	I	SPACA1	TSS200	island	chr6:88757292-88757879	rs536122523;rs563738138	39;27
cg19008784	0.506731	0.410873	0.0958572	0.00349685	0.999998	2	55921852	R	II	PNPT1	TSS1500	shore	chr2:55920780-55921143
cg06595130	0.744735	0.799027	-0.0542928	0.00350833	0.999998	16	86561193	F	I		intergenic region	open sea		rs563540308;rs16941413;rs552354245;rs188311509	0;14;21;42
cg14513467	0.800796	0.746896	0.0539006	0.00352906	0.999998	21	43163610	R	II	RIPK4	gene body	shore	chr21:43160916-43161948
cg03898577	0.314779	0.409025	-0.0942463	0.00353795	0.999998	5	140787013	F	II	PCDHGA4	gene body	shore	chr5:140787447-140788044
cg20189913	0.276234	0.367727	-0.0914924	0.0035445	0.999998	7	96633631	F	II	DLX6AS	gene body	shore	chr7:96634622-96634915	rs188607559	13
cg22889969	0.28688	0.392918	-0.106038	0.00355096	0.999998	1	15664182	F	II	FHAD1	gene body	open sea		rs557400827;rs561404097	6;14
cg10051543	0.818358	0.889308	-0.0709505	0.00355458	0.999998	10	61661479	F	II	CCDC6	gene body	open sea		rs147418370	0
cg07163745	0.683762	0.604577	0.0791845	0.00355601	0.999998	12	132883414	F	II	GALNT9	gene body	shore	chr12:132885388-132885592	rs5
cg00037457	0.293274	0.353783	-0.060509	0.00355961	0.999998	17	59531744	R	I		intergenic region	island	chr17:59531723-59535254
cg18951135	0.208915	0.274535	-0.0656208	0.00356006	0.999998	2	201933718	F	II	FAM126B	5'UTR	shelf	chr2:201936024-201936376	rs147646622;rs72929090;rs558948976;rs187806563;rs537802008	12;21;22;36;47
cg07121900	0.669627	0.719967	-0.0503398	0.00356007	0.999998	13	50706912	F	II		intergenic region	shore	chr13:50707585-50708019	rs188983500	40
cg14986671	0.638299	0.718704	-0.0804046	0.00356196	0.999998	10	131667008	R	I	EBF3	gene body	shore	chr10:131666016-131666315	rs184483281;rs142299579	11;9
cg18488429	0.780522	0.862102	-0.0815792	0.00356546	0.999998	5	54988505	R	II	SLC38A9	5'UTR	open sea		rs191055979;rs183681904;rs146969778	28;15;4
cg00020474	0.498453	0.550992	-0.0525393	0.0035723	0.999998	1	8214963	F	II		intergenic region	open sea
cg11814539	0.857841	0.911838	-0.0539976	0.00357697	0.999998	1	45166683	F	II	C1orf228	gene body	open sea		rs76132381;rs4322271	0;34
cg04821375	0.20374	0.270997	-0.0672563	0.00358003	0.999998	17	7227662	R	I	NEURL4	gene body	island	chr17:7227416-7227698	rs550533059;rs200047583;rs189858423;rs546719755	34;26;4;2
cg17874413	0.818637	0.758759	0.059878	0.00360335	0.999998	6	32152269	F	II	AGER	TSS1500	open sea		rs185200878;rs54455902
cg03050508	0.530235	0.606549	-0.0763132	0.00360393	0.999998	14	62011349	F	II	PRKCH	gene body	open sea		rs530791218	1
cg02270412	0.216451	0.29883	-0.082379	0.00361753	0.999998	16	13001612	R	II	SHISA9	gene body	shelf	chr16:12994574-12997690	rs181304872	2
cg07296855	0.650412	0.797404	-0.146992	0.00362492	0.999998	13	114294418	F	II	TFDP1	gene body	shore	chr13:114292551-114292886
cg02870829	0.486637	0.54192	-0.0552829	0.00362868	0.999998	2	40740063	F	II	SLC8A1	TSS1500	open sea		rs570128772	30
cg15172529	0.32547	0.416031	-0.0905614	0.00362909	0.999998	6	116783000	F	II	FAM26F	5'UTR	shore	chr6:116783067-116783678	rs548609582;rs570030194	0;21
cg21477591	0.733151	0.63116	0.101991	0.00363303	0.999998	5	54049046	R	II		intergenic region	open sea		rs570294424;rs537735644	29;25
cg04553793	0.569574	0.635145	-0.0655703	0.00365302	0.999998	2	25193837	R	II	DNAJC27	gene body	shore	chr2:25194140-25195214	rs149894165;rs553089573	42;40
cg00963748	0.289694	0.37487	-0.085176	0.00365951	0.999998	14	60385180	R	II	LRRC9	TSS1500	shore	chr14:60386271-60386750	rs72718022	15
cg24458767	0.756648	0.68859	0.0680586	0.00367072	0.999998	21	32185756	R	II	KRTAP8-1	TSS200	open sea		rs550778034;rs14123
cg14037948	0.337327	0.414565	-0.0772383	0.0036711	0.999998	9	127213676	F	II	GPR144	gene body	shore	chr9:127215291-127216022	rs113796531;rs145769710;rs138607585	1;47;48
cg14864994	0.78136	0.84047	-0.0591096	0.00367134	0.999998	12	6496214	F	II	LTBR	gene body	shelf	chr12:6492889-6493522
cg00460323	0.255699	0.33469	-0.0789904	0.00367456	0.999998	4	123499195	R	II		intergenic region	open sea		rs537446228	47
cg06090426	0.546589	0.596622	-0.0500331	0.00367871	0.999998	3	129712103	R	II		intergenic region	open sea		rs545448615;rs563887077	51;2
cg10508347	0.804401	0.722734	0.0816667	0.00368015	0.999998	1	8384659	F	I	SLC45A1	1st exon	island	chr1:8384387-8384719	rs36
cg20713355	0.458273	0.536475	-0.0782016	0.00368209	0.999998	7	70240784	R	II	AUTS2	gene body	open sea
cg02845661	0.653075	0.758985	-0.10591	0.0036824	0.999998	3	192617487	F	II	MB21D2	gene body	open sea
cg22039566	0.796232	0.859235	-0.063003	0.00368702	0.999998	1	22927865	R	II	EPHA8	gene body	shore	chr1:22927145-22927542	rs141279306;rs147939357;rs200470501;rs201047906;rs143804645;rs140915108;rs142066703	51;33;31;30;27;17;9
cg08887476	0.78552	0.841454	-0.0559342	0.00368945	0.999998	22	40038749	R	II	CACNA1I	gene body	shelf	chr22:40042605-40042926	rs574054346	2
cg06586560	0.590149	0.642622	-0.0524727	0.00369028	0.999998	1	149870427	R	II	BOLA1	TSS1500	shore	chr1:149871079-149871946	rs587667714	24
cg03235471	0.457028	0.532157	-0.0751291	0.00369094	0.999998	4	114081219	F	II	ANK2	gene body	open sea		rs571260275	0
cg22369420	0.581148	0.649274	-0.0681263	0.00371176	0.999998	3	127136676	R	II		intergenic region	open sea		rs534579803	1
cg16868237	0.287486	0.224614	0.062872	0.00374662	0.999998	3	57204797	F	II		intergenic region	shore	chr3:57204169-57204417
cg09719149	0.805769	0.862911	-0.0571427	0.00375042	0.999998	6	30815744	F	II		intergenic region	open sea		rs145030941;rs371561992	42;48
cg26348172	0.828844	0.897365	-0.0685211	0.00375725	0.999998	12	76671356	R	II		intergenic region	open sea		rs115600829	39
cg27565409	0.176599	0.241058	-0.0644588	0.0037575	0.999998	18	47013887	R	II	RPL17-C18orf32	gene body	island	chr18:47013321-47013901	rs544985962;rs564964846	7;5
cg08596972	0.775592	0.826994	-0.0514022	0.003758	0.999998	18	48572756	R	II	SMAD4	5'UTR	open sea		rs562187142	2
cg27367526	0.33619	0.270774	0.0654159	0.00377006	0.999998	7	89841692	F	II	STEAP2	5'UTR	shore	chr7:89840813-89841491	rs5
cg09370982	0.301639	0.236402	0.0652371	0.00377092	0.999998	16	2547559	R	II	TBC1D24	gene body	shore	chr16:2546264-2547039	rs52754222
cg15338332	0.498372	0.561062	-0.0626899	0.00377426	0.999998	6	149517406	R	II		intergenic region	open sea		rs563014071	33
cg27059105	0.175712	0.257134	-0.081422	0.00377795	0.999998	1	1950044	F	II	GABRD	TSS1500	shore	chr1:1950411-1951479	rs138789633	36
cg23624808	0.128658	0.0630875	0.0655703	0.00378838	0.999998	18	32847789	F	II	ZNF397OS	5'UTR	island	chr18:32847284-32848
cg18495484	0.541779	0.490177	0.0516018	0.00379108	0.999998	8	121208577	R	I	COL14A1	gene body	open sea		rs141509241;rs145282327
cg05189103	0.344959	0.187072	0.157886	0.00380798	0.999998	2	114030936	F	II	PAX8	gene body	shelf	chr2:114033359-114033617	rs148248
cg24613798	0.685791	0.739515	-0.0537238	0.00381334	0.999998	3	72622010	F	II		intergenic region	open sea		rs6785907;rs2029507	30;51
cg14428204	0.790579	0.707387	0.0831922	0.0038163	0.999998	12	62605486	R	II		intergenic region	open sea		rs533388053;rs79388527;rs566959214
cg09758180	0.838227	0.892553	-0.0543262	0.00383408	0.999998	12	109839021	F	II	MYO1H	gene body	open sea		rs146988917;rs568424162;rs535424207	0;21;25
cg06971233	0.451948	0.367557	0.0843908	0.0038407	0.999998	22	25669872	R	II		intergenic region	open sea		rs571613809;rs532290546;rs14238
cg18788932	0.169543	0.227817	-0.0582741	0.00384257	0.999998	12	115135700	R	II		intergenic region	shore	chr12:115135925-115136350	rs184093636;rs558163236	17;15
cg06625934	0.13076	0.198912	-0.0681522	0.00386602	0.999998	14	95238988	R	II		intergenic region	shore	chr14:95239375-95239679	rs561214514	42
cg20308351	0.110262	0.163726	-0.0534646	0.00387444	0.999998	7	3067980	R	II	CARD11	5'UTR	open sea		rs534462224	39
cg06863445	0.730069	0.805902	-0.0758336	0.00388127	0.999998	12	115750965	R	II		intergenic region	open sea
cg07719684	0.636603	0.544408	0.0921948	0.00389034	0.999998	12	132943092	R	II		intergenic region	shelf	chr12:132938326-132939235	rs149716825
cg03216518	0.785565	0.87158	-0.0860153	0.00390108	0.999998	3	55212068	R	II		intergenic region	open sea		rs563576858	44
cg09446250	0.816022	0.881585	-0.0655628	0.00390334	0.999998	11	82430349	R	II		intergenic region	open sea
cg21335655	0.848155	0.904442	-0.056287	0.00390399	0.999998	6	127099672	F	II		intergenic region	open sea		rs553760682;rs565981977	34;43
cg25136495	0.230002	0.280097	-0.0500953	0.00391047	0.999998	12	6729718	R	I	LPAR5	gene body	island	chr12:6729248-6730310	rs550346191	46
cg16387762	0.474381	0.551182	-0.0768016	0.00391231	0.999998	16	67794288	F	II	RANBP10	gene body	open sea		rs115041581;rs189278851;rs200625148;rs532582702;rs146356720	0;1;19;30;31
cg21167628	0.198279	0.132103	0.0661762	0.00391329	0.999998	1	45308625	R	I	PTCH2	TSS200	island	chr1:45308543-45309159	rs1482
cg22378346	0.537279	0.610826	-0.0735461	0.00393179	0.999998	5	163662413	R	II		intergenic region	open sea		rs568425209;rs116452504;rs191031941	16;6;4
cg02731226	0.575764	0.692028	-0.116264	0.00396292	0.999998	17	74923895	R	II	MGAT5B	gene body	open sea		rs147262645;rs7223731;rs537325345	48;9;1
cg10546459	0.0651794	0.125397	-0.0602179	0.0039643	0.999998	2	36825355	F	I	FEZ2	TSS200	shore	chr2:36824792-36825305	rs564847474	47
cg09411953	0.825333	0.762255	0.0630787	0.00397902	0.999998	6	74390692	R	II		intergenic region	open sea		rs186807236;rs554502281	48;4
cg26850224	0.732227	0.785252	-0.0530248	0.00398781	0.999998	13	107628422	R	II		intergenic region	open sea
cg18609883	0.706239	0.787163	-0.0809235	0.00398992	0.999998	3	159562624	R	II	SCHIP1	gene body	open sea		rs79804627;rs192597336;rs551760008	15;10;1
cg20343599	0.748526	0.821229	-0.0727026	0.00400112	0.999998	10	64038483	F	II		intergenic region	open sea		rs559819096;rs529996220;rs148353514	5;12;49
cg20721960	0.281938	0.348457	-0.0665193	0.00400213	0.999998	21	40362229	F	II		intergenic region	open sea		rs550770362	45
cg11393416	0.876438	0.814554	0.0618843	0.00400265	0.999998	15	92715891	R	II		intergenic region	open sea		rs532311744	1
cg09765711	0.607747	0.505833	0.101914	0.0040045	0.999998	19	51141269	F	II	SYT3	5'UTR	shore	chr19:51142284-51142986	rs150403
cg18573586	0.788549	0.8646	-0.0760515	0.00400752	0.999998	2	121637809	R	II	GLI2	gene body	open sea		rs560791418	3
cg05783134	0.75942	0.836438	-0.0770175	0.00401037	0.999998	16	87511403	F	I	ZCCHC14	gene body	island	chr16:87511359-87511628	rs185577430;rs142540139	39;45
cg00360794	0.232929	0.339363	-0.106434	0.0040277	0.999998	15	41803850	R	II	LTK	gene body	island	chr15:41803443-41805531	rs142856524;rs376037987;rs114025907;rs571902159	45;32;25;14
cg04383979	0.234561	0.348119	-0.113558	0.00402827	0.999998	16	6692245	R	II	A2BP1	5'UTR	open sea		rs543044222	1
cg22226311	0.367374	0.418748	-0.051374	0.00403163	0.999998	8	140876799	R	II	TRAPPC9	gene body	open sea		rs116202760;rs189884238;rs535013469	46;38;28
cg05888755	0.254791	0.124589	0.130201	0.00404627	0.999998	17	46682319	F	II	LOC404266	gene body	shelf	chr17:46685244-46685449
cg11789612	0.0498245	0.178477	-0.128653	0.00406527	0.999998	15	41794412	F	I	ITPKA	gene body	island	chr15:41793562-41795305	rs201437945;rs1757457	6;42
cg05873104	0.502468	0.577816	-0.0753479	0.00407533	0.999998	13	78437347	F	II	EDNRB-AS1	gene body	open sea		rs553970407;rs572443528;rs542616845	6;7;13
cg03504078	0.414469	0.302546	0.111923	0.00408493	0.999998	5	140480218	R	II	PCDHB3	TSS200	shore	chr5:140481546-140482460
cg13169253	0.740293	0.803583	-0.06329	0.00409153	0.999998	4	36644896	F	II		intergenic region	open sea
cg22596348	0.774754	0.842176	-0.0674216	0.00409336	0.999998	20	58333832	F	II	PHACTR3	gene body	open sea		rs544506494;rs185695281;rs188840941;rs545722034	0;1;5;34
cg17651628	0.804136	0.860669	-0.0565331	0.00409694	0.999998	8	333362	F	II		intergenic region	open sea		rs139288459;rs145577716;rs183093068;rs538280308	1;7;28;39
cg15406573	0.1993	0.275215	-0.0759142	0.0041004	0.999998	12	3599236	R	II	THCAT155	gene body	shore	chr12:3599966-3603008	rs556795233;rs145348758;rs34596546;rs191203156	50;24;13;4
cg18178870	0.648886	0.757005	-0.108119	0.00411414	0.999998	20	53250604	F	II	DOK5	gene body	open sea		rs188646902	0
cg16300531	0.157024	0.256912	-0.0998874	0.00412095	0.999998	12	118405988	R	II	KSR2	5'UTR	shore	chr12:118406590-118407364
cg26190650	0.735238	0.786721	-0.0514826	0.00412946	0.999998	8	10803862	R	II	XKR6	gene body	open sea		rs557724893	15
cg19432393	0.146665	0.0918944	0.0547702	0.00413875	0.999998	18	47018917	R	I	RPL17	TSS200	island	chr18:47018434-4701894
cg15037137	0.260785	0.341589	-0.0808046	0.00415307	0.999998	7	27144302	R	II		intergenic region	shore	chr7:27146069-27146600
cg21411674	0.757602	0.814856	-0.0572535	0.00415628	0.999998	3	10332589	R	II	GHRL	TSS200	open sea		rs142557100;rs540908080;rs369606422	49;2;1
cg13010216	0.678508	0.546897	0.131611	0.00415746	0.999998	12	1068192	R	II	RAD52	5'UTR	open sea		rs142227470;rs7300039;rs5
cg12048508	0.552073	0.630819	-0.0787462	0.00416636	0.999998	12	65418238	R	II		intergenic region	open sea		rs141158908;rs576450563	38;25
cg22549408	0.554898	0.622487	-0.0675888	0.00416882	0.999998	18	57566300	R	II	PMAIP1	TSS1500	shore	chr18:57566866-57567723	rs546631016;rs559859568	48;43
cg24236440	0.760996	0.835225	-0.074229	0.00416941	0.999998	12	335485	F	II	SLC6A13	gene body	open sea		rs41276698;rs201039671	10;27
cg03548344	0.80449	0.733267	0.0712234	0.00418196	0.999998	16	3245106	F	II		intergenic region	shore	chr16:3243303-3243583	rs564131975;rs57753
cg10531263	0.628114	0.697146	-0.0690315	0.00418467	0.999998	4	8037325	F	II	ABLIM2	gene body	open sea		rs535448705	50
cg27357918	0.530251	0.383866	0.146385	0.00419225	0.999998	4	645256	R	I	PDE6B	gene body	island	chr4:645236-645579
cg11132553	0.697467	0.752647	-0.0551796	0.00420132	0.999998	4	564603	R	II		intergenic region	shelf	chr4:568513-570488	rs137924309;rs578233380	22;1
cg27431761	0.179016	0.268939	-0.0899226	0.00420217	0.999998	11	8361327	F	I		intergenic region	open sea		rs188957791;rs113634896	7;21
cg20033041	0.555768	0.629423	-0.0736549	0.0042085	0.999998	7	99676817	F	II	ZNF3	5'UTR	shore	chr7:99678768-99679702	rs181712849;rs539300523	1;44
cg18003644	0.857095	0.801713	0.0553822	0.00420992	0.999998	10	102552594	F	II	PAX2	gene body	open sea		rs564957377;rs533433550;rs5
cg09856271	0.892542	0.830802	0.0617395	0.00421619	0.999998	3	118620082	F	II	IGSF11	3'UTR	open sea		rs190969962	17
cg10381985	0.731846	0.787846	-0.0560001	0.00422039	0.999998	22	48792624	R	II		intergenic region	open sea		rs548429109;rs368963575;rs375761379	35;34;15
cg18593039	0.833797	0.890622	-0.056825	0.00422638	0.999998	6	144330162	F	II	PLAGL1	TSS1500	shore	chr6:144328916-144329847
cg09148657	0.895944	0.845639	0.0503047	0.00423097	0.999998	3	193272998	F	II	ATP13A4-AS1	gene body	open sea		rs114566287;rs18360735
cg03175870	0.66065	0.752891	-0.092241	0.00424544	0.999998	6	24383595	F	II	DCDC2	TSS200	open sea		rs112106854;rs115522070	10;32
cg05992551	0.645855	0.716294	-0.0704392	0.00424578	0.999998	3	111676336	R	II	PHLDB2	gene body	open sea		rs493456	21
cg01466164	0.296358	0.434989	-0.138632	0.00425661	0.999998	8	2481226	F	II		intergenic region	shore	chr8:2480425-2480920	rs551252305;rs570943436;rs75191087;rs115436583	0;6;21;30
cg04445210	0.593901	0.527796	0.0661044	0.00426635	0.999998	10	133152856	F	II		intergenic region	open sea		rs150101514;rs564024250;rs5741240
cg15337107	0.210224	0.28055	-0.0703261	0.00427267	0.999998	11	41414012	F	II		intergenic region	open sea		rs553499557	0
cg19623835	0.724	0.669885	0.0541158	0.004274	0.999998	15	25480005	F	II	SNORD115-29	TSS1500	open sea		rs529423902;r
cg17644690	0.919517	0.862079	0.0574371	0.00428299	0.999998	1	183093894	R	II	LAMC1	gene body	open sea		rs20557	21
cg00251434	0.768568	0.861713	-0.0931442	0.00428546	0.999998	5	64623604	F	II	ADAMTS6	gene body	open sea		rs552420057	29
cg13823701	0.416649	0.469169	-0.0525195	0.00428781	0.999998	6	32078411	R	II	TNXB	TSS1500	open sea		rs3807039	40
cg16317038	0.110103	0.160599	-0.0504958	0.00429624	0.999998	1	38495051	R	II		intergenic region	open sea		rs186811602;rs115042546	9;2
cg08498833	0.266373	0.331364	-0.064991	0.00429639	0.999998	8	134003896	R	II	TG	gene body	open sea
cg08096786	0.112509	0.167802	-0.0552926	0.0042999	0.999998	16	57571099	R	II	CCDC102A	TSS1500	shore	chr16:57569848-57570844	rs4784819	11
cg06446432	0.423953	0.509275	-0.0853223	0.00431399	0.999998	1	77307268	F	II		intergenic region	open sea		rs560078025;rs192948744	29;38
cg14112356	0.556573	0.623487	-0.0669134	0.00433245	0.999998	21	46348443	R	II	ITGB2	5'UTR	shelf	chr21:46351328-46352911	rs373180970;rs528295707	43;32
cg25918882	0.684285	0.751191	-0.0669064	0.00433306	0.999998	17	36576950	R	II		intergenic region	shore	chr17:36575499-36575782	rs555533309;rs572243144	10;1
cg16547625	0.602045	0.700004	-0.0979593	0.00433424	0.999998	21	17140534	R	II	USP25	gene body	open sea		rs570048861;rs181846802	2;1
cg01136167	0.316274	0.254941	0.0613336	0.00434081	0.999998	7	65037704	R	I		intergenic region	island	chr7:65037624-65037864	rs558949535;
cg05098991	0.65336	0.708121	-0.0547606	0.0043478	0.999998	20	49057225	R	II		intergenic region	open sea
cg15108047	0.58186	0.64983	-0.0679695	0.00434891	0.999998	20	19742828	R	II		intergenic region	shelf	chr20:19738039-19739773	rs189793522	23
cg14543182	0.695108	0.754954	-0.0598459	0.00435759	0.999998	10	126615372	F	II		intergenic region	open sea		rs571831223	0
cg22329711	0.325986	0.391293	-0.0653069	0.00436105	0.999998	2	114035987	R	II	PAX8	5'UTR	island	chr2:114034594-114036041	rs202154359;rs535615121	11;2
cg25229869	0.667988	0.719863	-0.0518752	0.00436257	0.999998	8	140667199	F	II	KCNK9	gene body	open sea		rs140637869	4
cg09704166	0.506719	0.276552	0.230167	0.00436539	0.999998	2	114031854	R	II	PAX8	gene body	shore	chr2:114033359-114033617	rs55857
cg12037034	0.65578	0.722375	-0.0665949	0.00436732	0.999998	19	15379395	R	II	BRD4	gene body	open sea
cg01105172	0.400181	0.5239	-0.123718	0.00437462	0.999998	1	190833119	F	II		intergenic region	open sea
cg25670171	0.723654	0.569449	0.154205	0.00438088	0.999998	13	79380877	F	II	LINC00331	gene body	open sea		rs563649950	48
cg22353551	0.28142	0.359723	-0.0783032	0.00438818	0.999998	1	156357839	R	II		intergenic region	shore	chr1:156358050-156358252
cg03988540	0.250265	0.300711	-0.0504465	0.00438875	0.999998	4	85405618	R	II		intergenic region	shore	chr4:85403830-85404524	rs115383121;rs548714419;rs180713227	38;31;4
cg01703390	0.336107	0.387746	-0.0516386	0.00439027	0.999998	13	36873065	R	II	C13orf38	TSS1500	shore	chr13:36871667-36872059	rs560688081;rs527876074	21;18
cg07829480	0.7026	0.757489	-0.0548889	0.0043969	0.999998	2	121286387	F	II		intergenic region	open sea		rs374300221;rs148392071;rs562027639	21;25;32
cg03558921	0.829969	0.902193	-0.072224	0.00439979	0.999998	11	119184896	R	II	MCAM	gene body	shelf	chr11:119186947-119187894	rs142339759;rs537684327	7;1
cg13407664	0.728006	0.783462	-0.0554553	0.0044017	0.999998	4	70915125	F	II	HTN1	TSS1500	open sea		rs542136008;rs560444636	11;15
cg08885409	0.581598	0.63233	-0.0507328	0.00440245	0.999998	17	55969571	F	II	CUEDC1	5'UTR	open sea
cg11229771	0.867104	0.770201	0.0969027	0.00440695	0.999998	4	640503	F	I	PDE6B	gene body	open sea		rs535883221;rs554239292;rs1118835
cg18423164	0.481076	0.567468	-0.0863923	0.0044147	0.999998	22	49713224	R	II		intergenic region	open sea		rs568930882;rs539720414	22;20
cg12260386	0.717128	0.792133	-0.0750046	0.00442232	0.999998	3	66514280	R	II	LRIG1	gene body	open sea		rs528886755;rs549024277	48;32
cg11227425	0.297619	0.375221	-0.0776019	0.00442429	0.999998	9	37954149	F	II	SHB	gene body	open sea		rs111891639;rs112694117;rs552194148;rs568911166	9;23;29;35
cg15175049	0.6482	0.702662	-0.0544614	0.0044424	0.999998	6	131321893	R	II	EPB41L2	1st exon	open sea		rs55677017;rs536837539;rs148290804	35;9;2
cg26067319	0.484735	0.541971	-0.0572361	0.00444345	0.999998	22	21921743	F	II	UBE2L3	TSS1500	shore	chr22:21921936-21922715	rs148817681;rs576424442	0;43
cg10286643	0.816803	0.886637	-0.0698343	0.00445147	0.999998	17	36831866	R	II	C17orf96	TSS1500	shore	chr17:36829692-36831500	rs565857228	41
cg26693817	0.816311	0.716023	0.100288	0.00445254	0.999998	4	640348	R	II	PDE6B	gene body	open sea		rs530940238;rs549492310	23;5
cg01518398	0.505411	0.557094	-0.0516825	0.00445561	0.999998	2	74406523	F	II	MOBKL1B	TSS1500	shore	chr2:74405352-74406164
cg12751277	0.198644	0.281172	-0.082528	0.00446052	0.999998	1	231954287	R	II	TSNAX-DISC1	gene body	open sea		rs371673083	2
cg11270806	0.177578	0.260895	-0.0833175	0.00446448	0.999998	4	23892515	R	II	PPARGC1A	TSS1500	open sea		rs539933172;rs551849339	27;1
cg14970550	0.19372	0.142201	0.0515196	0.00446578	0.999998	17	6690021	R	II	FBXO39	gene body	open sea		rs7207814;rs570661114;rs15
cg14099718	0.224286	0.28457	-0.0602846	0.00446758	0.999998	9	36879449	R	II	PAX5	gene body	shelf	chr9:36881950-36882211	rs558855284;rs186366601;rs537418786	46;42;2
cg20540235	0.331489	0.422489	-0.091	0.00447069	0.999998	8	91683243	F	II		intergenic region	open sea		rs188759487;rs566659200;rs533914107	10;13;24
cg07960922	0.485845	0.542058	-0.0562132	0.00447146	0.999998	7	83461505	F	II		intergenic region	open sea
cg11916753	0.804581	0.742343	0.0622379	0.00447307	0.999998	7	69161398	F	II	AUTS2	gene body	open sea
cg01825613	0.770271	0.839404	-0.0691335	0.00448923	0.999998	20	43643359	R	II	STK4	gene body	open sea		rs148722895;rs142320451;rs184176511;rs562391141;rs575449331	42;36;19;14;7
cg06573295	0.760751	0.835319	-0.0745681	0.00449114	0.999998	8	122335291	F	II		intergenic region	open sea		rs544062558;rs563947880;rs532825294;rs113762105	1;25;34;43
cg13806741	0.263975	0.338894	-0.0749189	0.00449155	0.999998	11	82443436	R	II	FAM181B	1st exon	island	chr11:82443435-82444976	rs3780	21
cg07450086	0.348911	0.406906	-0.0579947	0.00449638	0.999998	3	150320765	R	II	SELT	TSS1500	shore	chr3:150321002-150321791	rs573670959;rs150033929;rs552754600	26;3;1
cg13969271	0.211045	0.291739	-0.0806931	0.00451306	0.999998	3	150451639	R	II		intergenic region	open sea		rs574746876	2
cg05562794	0.583248	0.475223	0.108025	0.00451411	0.999998	14	96129406	R	II	TCL6	gene body	open sea
cg26275264	0.830721	0.890469	-0.0597482	0.00451725	0.999998	7	4183598	R	I	SDK1	gene body	open sea		rs554345646;rs585701;rs543101565	42;13;1
cg12825185	0.34751	0.400362	-0.0528519	0.00452079	0.999998	17	7553305	F	II	ATP1B2	5'UTR	shore	chr17:7554139-7555338
cg12543245	0.406876	0.469463	-0.0625873	0.00453007	0.999998	7	116080203	R	II		intergenic region	open sea		rs553401994	2
cg16163419	0.180517	0.124229	0.0562879	0.00453581	0.999998	3	100712326	R	II	ABI3BP	5'UTR	open sea		rs371991086	15
cg20075528	0.673319	0.545102	0.128217	0.00454228	0.999998	1	42336652	F	II	HIVEP3	5'UTR	open sea		rs571385536;rs783429	21;29
cg27383335	0.0719875	0.13344	-0.0614521	0.00455085	0.999998	16	75600057	F	I	GABARAPL2	TSS200	island	chr16:75600006-75600860	rs575626654	18
cg19583287	0.69825	0.77885	-0.0806001	0.00456036	0.999998	3	186205811	R	II	LOC253573	gene body	open sea		rs148278754;rs535595400;rs556735599;rs9825125;rs539259270	33;30;15;14;2
cg08610916	0.635246	0.717776	-0.0825295	0.00456383	0.999998	6	116269297	R	II	FRK	gene body	open sea		rs149712834	14
cg03440556	0.229672	0.295969	-0.066297	0.00456885	0.999998	10	102107757	R	I	SCD	gene body	shore	chr10:102106182-102107722	rs145271308;rs542176755	10;7
cg25051331	0.149942	0.203044	-0.0531025	0.00457327	0.999998	5	77253833	R	II		intergenic region	island	chr5:77253832-77254049	rs569077985;rs535320175	10;5
cg16237846	0.203203	0.253585	-0.0503821	0.00458125	0.999998	9	37582686	F	II		intergenic region	open sea		rs62534421	1
cg25840094	0.694997	0.635859	0.0591381	0.00459495	0.999998	1	196945530	R	II	CFHR5	TSS1500	open sea
cg00760935	0.14677	0.248251	-0.101481	0.00459939	0.999998	4	155411351	F	II	DCHS2	1st exon	island	chr4:155410623-155413393	rs536495134	38
cg03423979	0.452852	0.536708	-0.0838558	0.00460416	0.999998	11	12204246	R	II	MICAL2	gene body	open sea		rs112944217	2
cg11226904	0.427152	0.516069	-0.0889172	0.00460971	0.999998	2	214671150	F	II	SPAG16	gene body	open sea		rs549071486	15
cg27194211	0.396375	0.461758	-0.0653823	0.0046136	0.999998	17	4503171	R	II	SMTNL2	gene body	shelf	chr17:4500127-4500333	rs559065427;rs575934722	39;35
cg04836851	0.340037	0.438899	-0.0988619	0.00461709	0.999998	5	140562819	F	II	PCDHB16	1st exon	shore	chr5:140563510-140564361	rs192987001;rs370965829;rs201704304	1;22;38
cg04869787	0.11584	0.182529	-0.0666888	0.00462251	0.999998	8	54500802	F	II		intergenic region	open sea		rs144389662;rs552939628	14;17
cg05358715	0.309932	0.414648	-0.104715	0.00463847	0.999998	16	89724297	F	I	C16orf55	gene body	island	chr16:89723192-89724636	rs11545432	16
cg10752745	0.324786	0.23531	0.0894759	0.00464541	0.999998	3	158991106	R	II	SCHIP1	5'UTR	open sea		rs557285325;rs57250307
cg10721586	0.594015	0.716745	-0.122731	0.00465565	0.999998	14	22563440	F	II		intergenic region	open sea		rs553866809	50
cg24061122	0.552107	0.614135	-0.0620277	0.0046598	0.999998	5	137672901	R	II	FAM53C	TSS1500	shore	chr5:137673380-137674328	rs188695527;rs142134214;rs574379177;rs569353730	49;21;15;8
cg19680908	0.43125	0.50247	-0.0712199	0.00466689	0.999998	5	119992045	R	II	PRR16	gene body	open sea
cg13433278	0.279462	0.340731	-0.0612683	0.00467539	0.999998	2	172958358	F	II		intergenic region	shore	chr2:172959267-172962054
cg06705930	0.343035	0.420761	-0.0777267	0.00467721	0.999998	11	31823191	R	II	PAX6	gene body	shore	chr11:31820060-31821416	rs571551224	12
cg10806543	0.319418	0.407067	-0.0876496	0.00467903	0.999998	1	84326358	F	I	LOC101927560	TSS200	island	chr1:84326267-84326838	rs562285631	51
cg05673534	0.756517	0.810324	-0.053807	0.00468196	0.999998	2	233750541	R	II	NGEF	gene body	open sea		rs557762015	30
cg26005569	0.0868176	0.140808	-0.0539904	0.00468389	0.999998	6	78176847	F	II		intergenic region	shelf	chr6:78172231-78174088	rs138011596;rs1213366	1;23
cg03720605	0.318125	0.384385	-0.0662599	0.00468479	0.999998	6	134052041	F	II		intergenic region	open sea		rs36108327;rs183388752	1;40
cg24427850	0.654236	0.747958	-0.0937224	0.00468698	0.999998	6	31148409	R	I		intergenic region	island	chr6:31148369-31148577	rs529769593;rs541610970	35;6
cg14915963	0.759807	0.816322	-0.0565153	0.00469145	0.999998	3	107395649	F	II	BBX	5'UTR	open sea		rs191239981	0
cg16053889	0.146922	0.206799	-0.0598775	0.00469866	0.999998	1	59362544	R	II	LINC01135	gene body	open sea		rs376190213;rs546514474;rs148943590;rs189539923;rs182201023	37;36;32;24;2
cg10325029	0.628572	0.716726	-0.088154	0.00470324	0.999998	6	2626903	R	II	LINC01600	gene body	open sea
cg18734320	0.669746	0.559235	0.110511	0.00471077	0.999998	20	36921901	R	II		intergenic region	open sea		rs4289250;rs557852264;rs572724771;r
cg07402156	0.629539	0.700354	-0.070815	0.00471107	0.999998	20	6054849	R	II		intergenic region	open sea		rs143084856;rs568471551	2;1
cg04254468	0.674328	0.730421	-0.0560931	0.00471133	0.999998	1	10567470	R	II	PEX14	gene body	open sea		rs540268232;rs61219479	48;2
cg00819318	0.375806	0.449719	-0.0739128	0.00471367	0.999998	1	180196129	F	II		intergenic region	shore	chr1:180198119-180204975	rs574123540;rs74132407	3;45
cg16137851	0.672492	0.620379	0.0521132	0.00471871	0.999998	7	22418052	F	II		intergenic region	open sea		rs78905935;rs145567878;rs190547458;r
cg18543242	0.740147	0.665602	0.0745452	0.00473786	0.999998	14	23290393	R	II	SLC7A7	TSS1500	shore	chr14:23291078-23291337
cg27145339	0.20264	0.117301	0.0853392	0.00475467	0.999998	7	135242290	F	II	NUP205	TSS1500	open sea		rs561798285	47
cg23641597	0.82276	0.876967	-0.0542074	0.0047727	0.999998	17	70162036	R	II		intergenic region	open sea		rs528374989;rs146464224;rs567924887	49;14;2
cg24724500	0.263316	0.340149	-0.0768333	0.0047749	0.999998	9	138851774	F	II	UBAC1	gene body	shore	chr9:138852639-138853439	rs555498163;rs190279603;rs193232048	4;21;23
cg12640049	0.245585	0.327265	-0.0816798	0.00477731	0.999998	1	18503103	R	II	IGSF21	gene body	open sea		rs571451494;rs138367495;rs66474284	28;26;3
cg24509815	0.440121	0.50042	-0.0602988	0.00478011	0.999998	22	37523151	F	II	IL2RB	3'UTR	open sea
cg01966470	0.708502	0.761199	-0.0526969	0.00478093	0.999998	11	70258111	R	II	CTTN	gene body	shore	chr11:70257279-70257556	rs575840923;rs148986006;rs376522740	6;2;1
cg03116562	0.602558	0.507896	0.0946621	0.0047884	0.999998	17	25399269	F	II		intergenic region	open sea		rs566464959;rs147696816	0;38
cg25159519	0.227897	0.283468	-0.055572	0.00478913	0.999998	8	18413278	F	II	PSD3	gene body	open sea		rs190129534;rs146091157;rs549743863;rs182048335;rs148466848	1;6;13;14;51
cg06838546	0.453168	0.5135	-0.0603325	0.00478941	0.999998	22	28300038	F	II	PITPNB	gene body	open sea		rs530903810;rs552275556	11;35
cg00200469	0.801564	0.747786	0.0537779	0.00479645	0.999998	9	32573832	R	II	NDUFB6	TSS1500	shore	chr9:32572996-32573227	rs57
cg08481967	0.198038	0.274196	-0.0761586	0.00479854	0.999998	6	166765599	F	II		intergenic region	open sea		rs183918690	35
cg19244722	0.529907	0.623785	-0.0938777	0.00479972	0.999998	12	2048973	F	II		intergenic region	open sea		rs117693181	1
cg11926460	0.672289	0.734615	-0.0623257	0.00483268	0.999998	2	234378272	F	II	DGKD	3'UTR	open sea		rs146498314	0
cg14141238	0.761918	0.822695	-0.0607771	0.0048363	0.999998	9	136569664	F	II	SARDH	gene body	shore	chr9:136567684-136568146	rs565217456;rs562591459	0;1
cg05376034	0.836557	0.900364	-0.0638073	0.00483746	0.999998	10	33435045	F	II		intergenic region	open sea		rs117141529;rs182197001;rs185987041	0;1;13
cg27491702	0.389355	0.453512	-0.0641567	0.00483979	0.999998	10	124311123	R	II		intergenic region	open sea		rs570006332	41
cg22312904	0.577118	0.632402	-0.0552847	0.00484246	0.999998	8	144639260	F	II	GSDMD	TSS1500	shore	chr8:144640396-144640772	rs541898568;rs536855523;rs148687424;rs143528952	0;3;9;12
cg02580820	0.182347	0.268052	-0.0857055	0.00484294	0.999998	12	33759790	R	II		intergenic region	open sea
cg11042895	0.154141	0.0949989	0.0591418	0.00484304	0.999998	3	456265	F	II		intergenic region	open sea		rs150610713	1
cg15367247	0.070648	0.152366	-0.081718	0.00484904	0.999998	3	185960440	F	II	DGKG	gene body	open sea
cg01310557	0.371997	0.463138	-0.0911406	0.00485011	0.999998	1	6094337	R	II	KCNAB2	TSS200	open sea		rs115849749;rs531418068;rs141294520;rs565057436	47;26;22;5
cg12511929	0.676913	0.73227	-0.0553577	0.00485556	0.999998	12	122652175	R	II	LRRC43	TSS200	open sea
cg20140735	0.748247	0.811612	-0.0633643	0.00486357	0.999998	1	1494726	F	II	SSU72	gene body	shelf	chr1:1496761-1496986	rs540121804	30
cg23745444	0.699519	0.762774	-0.063255	0.00486667	0.999998	12	130624293	F	II		intergenic region	shore	chr12:130623142-130623492	rs575566172;rs151048119;rs140928418;rs566568490;rs192829648	1;6;23;26;41
cg10881615	0.886591	0.82197	0.0646217	0.00486966	0.999998	2	69100119	F	II	BMP10	TSS1500	open sea		rs574237920;rs182232081;
cg25287071	0.413159	0.475719	-0.0625604	0.00487012	0.999998	1	226878419	F	II	ITPKB	gene body	open sea
cg14286553	0.666539	0.748924	-0.0823853	0.00487644	0.999998	6	38773270	F	II	DNAH8	exon boundaries	open sea		rs373742505;rs112491228;rs531878638;rs874808	0;1;3;23
cg25694755	0.563223	0.65676	-0.0935368	0.00487865	0.999998	17	49707900	F	II	CA10	3'UTR	open sea		rs144362878;rs192457236	0;1
cg09517106	0.0872191	0.153876	-0.0666564	0.00487918	0.999998	1	198904195	F	II		intergenic region	open sea		rs530124438;rs542195140;rs563871158	7;29;38
cg11280542	0.10427	0.181855	-0.0775844	0.0048848	0.999998	12	54362090	F	II	HOTAIR	gene body	shore	chr12:54360374-54360660	rs116206155;rs577368267	19;46
cg21035398	0.564639	0.620028	-0.0553896	0.00488628	0.999998	7	108549082	F	II		intergenic region	open sea		rs572682857;rs77524471;rs140052196	16;19;39
cg19664328	0.631719	0.712158	-0.0804386	0.00488717	0.999998	5	178854502	F	I		intergenic region	open sea		rs372598442;rs578051053;rs539153944;rs77545820	8;11;12;35
cg21671626	0.27423	0.185752	0.0884787	0.00491008	0.999998	9	95889125	F	II	NINJ1	gene body	open sea		rs542301096;rs191589068;r
cg21975688	0.673569	0.736701	-0.063132	0.00491637	0.999998	3	186993030	R	II	MASP1	gene body	open sea		rs710473;rs182806832;rs72549283	42;29;8
cg09144769	0.613923	0.665953	-0.0520298	0.00495022	0.999998	17	34053056	R	II	AP2B1	3'UTR	open sea		rs587741308;rs587625129	4;2
cg21574691	0.766752	0.825279	-0.0585276	0.00495118	0.999998	18	13551246	F	II	LDLRAD4	gene body	open sea		rs539572032;rs113072778	1;46
cg17057663	0.873505	0.925699	-0.0521943	0.00495168	0.999998	5	4863806	R	II		intergenic region	shelf	chr5:4866317-4866630	rs149811016	20
cg26381878	0.605319	0.663591	-0.0582715	0.00495287	0.999998	22	45071340	F	II	PRR5	5'UTR	open sea		rs545110712	18
cg04141008	0.333733	0.399754	-0.066021	0.00495981	0.999998	16	3843232	R	II	CREBBP	gene body	open sea		rs147396891	32
cg13470673	0.181946	0.254739	-0.072793	0.00496379	0.999998	3	114790477	F	II	ZBTB20	5'UTR	open sea
cg20883092	0.75696	0.838568	-0.0816079	0.00496406	0.999998	7	8272304	R	II	ICA1	gene body	open sea		rs111929656;rs554764697;rs200802849	47;11;8
cg23887102	0.623126	0.685885	-0.0627594	0.0049683	0.999998	6	132891034	F	II	TAAR6	TSS1500	open sea		rs41298381;rs377073695	25;50
cg14503399	0.883897	0.831323	0.0525736	0.00497349	0.999998	8	97866363	F	II	CPQ	gene body	open sea
cg12081704	0.443365	0.55559	-0.112225	0.00497577	0.999998	6	163762799	R	II	DKFZp451B082	gene body	open sea		rs569691504;rs143969085	15;2
cg27503920	0.671105	0.617314	0.0537913	0.00498139	0.999998	2	426104	F	II		intergenic region	shore	chr2:426472-427581	rs572248501;rs542648401
cg17503389	0.697928	0.778098	-0.0801698	0.0049906	0.999998	5	90575422	R	II		intergenic region	shore	chr5:90576347-90576629
cg18279757	0.669088	0.747048	-0.0779595	0.00499632	0.999998	8	11617412	R	II	C8orf49	TSS1500	open sea		rs3735812;rs562531299	49;26
cg14258756	0.792244	0.735255	0.0569894	0.00499817	0.999998	1	6158059	R	I	KCNAB2	gene body	open sea		rs576980814;rs541239329;rs559
cg24306373	0.146183	0.20152	-0.0553375	0.00499977	0.999998	3	174060920	R	II		intergenic region	open sea
cg03640000	0.131146	0.192549	-0.0614035	0.00500463	0.999998	2	202955559	F	II	KIAA2012	gene body	open sea		rs560061887;rs139361319	1;51
cg15454250	0.459143	0.522537	-0.063394	0.00500721	0.999998	9	27155011	R	II	TEK	gene body	open sea		rs531510526;rs543688635	46;1
cg07913430	0.134247	0.184745	-0.0504985	0.00501141	0.999998	4	115609343	R	II		intergenic region	open sea		rs183936689	6
cg01593378	0.694743	0.636022	0.0587206	0.00501575	0.999998	9	88135871	R	II		intergenic region	shore	chr9:88137609-88137985	rs527324910;rs776
cg04656222	0.613196	0.684336	-0.0711398	0.00501649	0.999998	17	7690529	F	II	DNAH2	gene body	shore	chr17:7690145-7690411	rs541449523	15
cg19492274	0.411674	0.484745	-0.0730711	0.00502303	0.999998	10	98314184	R	II	TM9SF3	gene body	open sea		rs192184908;rs552906648	40;1
cg03514937	0.595414	0.64643	-0.0510166	0.00502395	0.999998	6	32099450	F	II	FKBPL	TSS1500	shore	chr6:32097820-32098086
cg17191006	0.793396	0.692645	0.100751	0.00502957	0.999998	12	45042313	F	II	NELL2	gene body	open sea		rs529508070;rs185588470;rs560
cg17901687	0.721119	0.777844	-0.0567255	0.00503439	0.999998	1	24062089	R	II		intergenic region	open sea		rs569265804	39
cg09025432	0.725039	0.819041	-0.0940022	0.00505157	0.999998	7	153083911	R	II		intergenic region	open sea		rs2312355;rs545499099;rs114048922;rs527643361;rs116940397	51;29;14;12;1
cg04399632	0.592496	0.661725	-0.0692287	0.00505282	0.999998	16	11837547	R	II	TXNDC11	TSS1500	shore	chr16:11836073-11837092	rs541260352;rs73519630	33;11
cg20129298	0.452998	0.514753	-0.0617556	0.00505522	0.999998	4	85215619	F	II	LOC101928978	gene body	open sea		rs536281637;rs151028488	1;2
cg22365906	0.193925	0.269726	-0.0758006	0.0050555	0.999998	12	99548546	R	II	ANKS1B	TSS200	open sea		rs527358640;rs552034253	44;43
cg13334277	0.609847	0.693961	-0.0841139	0.00505944	0.999998	6	88757878	F	II	SPACA1	gene body	island	chr6:88757292-88757879	rs575044202	49
cg15113915	0.86804	0.790494	0.0775461	0.00506988	0.999998	6	169018877	F	II	SMOC2	gene body	open sea		rs554828190;rs149241116;rs543
cg04689607	0.79476	0.864842	-0.0700825	0.00507367	0.999998	15	26028787	F	II	ATP10A	gene body	open sea		rs150262972;rs539545734;rs552774438	19;29;30
cg23259324	0.730118	0.80535	-0.0752328	0.00507377	0.999998	7	141718247	R	II	MGAM	gene body	open sea		rs189480507;rs575812839	2;1
cg14735635	0.776679	0.680523	0.0961554	0.00507891	0.999998	20	29943326	F	II		intergenic region	open sea		rs188765236	1
cg07281370	0.152941	0.224986	-0.0720454	0.00508072	0.999998	11	121970768	R	I	MIR125B1	TSS1500	open sea		rs2081443;rs140773158;rs191010153	24;22;1
cg13475578	0.224844	0.353038	-0.128193	0.00508644	0.999998	12	99548550	R	II	ANKS1B	TSS200	open sea		rs527358640;rs552034253	48;47
cg24792255	0.582978	0.645144	-0.0621659	0.00508895	0.999998	12	6943542	R	II	P3H3	gene body	open sea
cg10350492	0.121818	0.232374	-0.110556	0.00510295	0.999998	5	33937673	R	II	RXFP3	1st exon	island	chr5:33936168-33938309	rs190428444	30
cg24433527	0.815991	0.764603	0.0513884	0.0051188	0.999998	2	201095675	F	II		intergenic region	open sea		rs116250763	27
cg10815657	0.338627	0.446445	-0.107818	0.0051225	0.999998	19	289902	F	I	PPAP2C	gene body	shore	chr19:290594-292249	rs143668722;rs571793816;rs539125218;rs551127878;rs144006874;rs114778907;rs193058171;rs567561077	1;1;8;16;17;20;21;44
cg05908908	0.830148	0.904152	-0.0740043	0.00512959	0.999998	12	109061972	R	II	CORO1C	gene body	open sea
cg14757311	0.876791	0.817753	0.0590377	0.0051318	0.999998	16	962818	R	II	LMF1	gene body	island	chr16:962817-963531
cg16332047	0.234674	0.316948	-0.0822749	0.00513235	0.999998	4	45352736	R	II		intergenic region	open sea
cg21986027	0.553858	0.673798	-0.11994	0.00514358	0.999998	6	169238138	F	I		intergenic region	open sea		rs147914085;rs141744587;rs12523908;rs577694013	8;11;16;20
cg01351409	0.464268	0.550475	-0.0862068	0.00514832	0.999998	7	96583194	F	II		intergenic region	open sea		rs2686920	47
cg20932890	0.780084	0.850792	-0.0707085	0.00515025	0.999998	5	86041523	F	II	LOC100505878	TSS1500	open sea		rs112393611;rs565499896;rs78295292;rs549429745	1;11;24;36
cg25560215	0.336199	0.389302	-0.0531038	0.00515778	0.999998	11	11426039	F	II	GALNTL4	gene body	open sea		rs573173013;rs541885210	3;27
cg07998419	0.814901	0.759451	0.0554502	0.00516315	0.999998	2	140127819	F	II		intergenic region	open sea		rs190315891;rs532183465	1;11
cg22797514	0.385672	0.293969	0.0917033	0.00516414	0.999998	1	44016023	F	I	PTPRF	gene body	open sea		rs548239739;rs2819337;rs5308
cg23647616	0.521573	0.58198	-0.0604071	0.0051844	0.999998	6	169238245	R	II		intergenic region	open sea
cg16909495	0.277367	0.364001	-0.0866336	0.00518843	0.999998	19	49940062	F	II	SLC17A7	gene body	shore	chr19:49939610-49940045
cg17104562	0.552842	0.480581	0.0722608	0.00520016	0.999998	13	47217600	F	II	LRCH1	gene body	open sea		rs535638282	41
cg22062224	0.715239	0.786979	-0.0717396	0.00520018	0.999998	1	35408714	F	II		intergenic region	open sea		rs539756708;rs60656645;rs567031151	3;21;46
cg16231906	0.884268	0.796423	0.0878453	0.00521842	0.999998	10	88575435	F	II	BMPR1A	5'UTR	open sea		rs115203052;rs181065441;
cg22308937	0.70173	0.757628	-0.0558981	0.00521933	0.999998	12	68877446	R	II		intergenic region	open sea
cg19630984	0.249547	0.500176	-0.250629	0.00523775	0.999998	8	84737366	F	II		intergenic region	open sea		rs9650290;rs551320426	6;15
cg08010669	0.761825	0.830287	-0.0684624	0.00524324	0.999998	12	15063736	R	II		intergenic region	open sea		rs149989216	2
cg20325796	0.61177	0.664677	-0.0529076	0.00524592	0.999998	22	31847739	F	II	EIF4ENIF1	gene body	open sea		rs572154576	4
cg09662818	0.849457	0.917371	-0.0679139	0.00525245	0.999998	1	205326851	R	II	KLHDC8A	TSS1500	open sea		rs1857507;rs76603710;rs564860145;rs114469815;rs144664558;rs111388275;rs188897941	30;25;19;15;6;2;1
cg05886620	0.169456	0.226421	-0.0569648	0.00525306	0.999998	7	1266180	F	II		intergenic region	shore	chr7:1263496-1264364	rs186162385	50
cg04867812	0.736068	0.806739	-0.0706715	0.00525322	0.999998	13	95570445	R	II	LOC101927284	gene body	open sea
cg11235411	0.447533	0.513679	-0.0661462	0.00525564	0.999998	10	36060369	R	II		intergenic region	open sea		rs187196583;rs76609592;rs375141582	47;18;6
cg07378013	0.796379	0.743092	0.0532871	0.00527054	0.999998	16	90088605	R	II	GAS8	TSS1500	shore	chr16:90088915-90089413
cg07418129	0.806039	0.858311	-0.0522723	0.00528071	0.999998	9	138002454	R	II	OLFM1	gene body	open sea		rs566010962;rs56856763;rs74537965;rs569842900;rs576967582;rs545939282	45;38;29;24;2;1
cg24271951	0.830751	0.778187	0.0525637	0.00529094	0.999998	19	42989522	R	II	LIPE-AS1	gene body	open sea		rs552680239;rs55904066
cg03433771	0.889103	0.833773	0.0553306	0.00529412	0.999998	3	125851709	F	II	ALDH1L1	gene body	open sea		rs544864425;rs14843015
cg15343157	0.775179	0.711441	0.0637378	0.00529641	0.999998	6	15936946	R	II		intergenic region	open sea		rs9383092	36
cg21494282	0.758609	0.815371	-0.0567627	0.00531259	0.999998	5	6867428	F	II		intergenic region	open sea		rs563474740	37
cg14429526	0.689393	0.603815	0.0855778	0.00532293	0.999998	10	531562	R	II	DIP2C	gene body	shore	chr10:530713-531099	rs544396889;r
cg09110662	0.813149	0.881927	-0.0687779	0.0053262	0.999998	21	16031298	F	II		intergenic region	open sea		rs542798688;rs556444780	17;35
cg01402700	0.870877	0.9266	-0.055723	0.00535255	0.999998	14	23244358	R	II	SLC7A7	gene body	open sea		rs537887491;rs554527261;rs183509886	38;30;16
cg12924693	0.205342	0.275064	-0.0697214	0.00535606	0.999998	12	377101	R	II		intergenic region	open sea
cg01357507	0.131207	0.189743	-0.0585361	0.00535754	0.999998	5	140753387	F	II	PCDHGA6	TSS1500	shore	chr5:140755254-140755941	rs576948569;rs183338714	35;49
cg07863402	0.140891	0.224808	-0.0839172	0.0053598	0.999998	17	77863987	R	II		intergenic region	open sea		rs550366178;rs138115526	34;2
cg24994863	0.189292	0.269915	-0.0806236	0.0053661	0.999998	9	95970064	F	II	WNK2	gene body	open sea		rs146429743	17
cg23755884	0.669014	0.764102	-0.0950881	0.00536992	0.999998	8	93770567	R	II		intergenic region	open sea		rs114504856	17
cg02175511	0.776487	0.826699	-0.0502121	0.00538728	0.999998	9	98380700	F	II		intergenic region	open sea		rs560599497	0
cg08224390	0.242138	0.299414	-0.0572751	0.00538811	0.999998	9	127299125	R	II	NR6A1	gene body	open sea
cg15685144	0.241431	0.314838	-0.0734071	0.00539346	0.999998	14	103740597	F	II		intergenic region	island	chr14:103739578-103740892	rs545638937	0
cg24250374	0.565833	0.632259	-0.0664262	0.0053957	0.999998	1	184591081	F	I	C1orf21	3'UTR	open sea		rs150818634;rs572409580;rs116007773	4;5;24
cg22066747	0.733795	0.78873	-0.054935	0.00540594	0.999998	11	64836156	F	II		intergenic region	open sea		rs531336825;rs188457599;rs12362669	4;31;51
cg19308227	0.877463	0.814245	0.0632185	0.00540819	0.999998	1	6206323	R	II	CHD5	gene body	shelf	chr1:6208716-6209039	rs200072245;r
cg21243411	0.840567	0.909792	-0.0692246	0.00540841	0.999998	11	77487576	R	II	RSF1	gene body	open sea		rs566907281	6
cg20509513	0.66538	0.716736	-0.0513559	0.00541163	0.999998	10	123924085	R	II	TACC2	gene body	shore	chr10:123922850-123923542
cg21885848	0.820887	0.89907	-0.0781834	0.00541248	0.999998	4	140037541	F	II	ELF2	gene body	shore	chr4:140036277-140036689	rs561954432	25
cg13488090	0.642478	0.694416	-0.0519384	0.00542265	0.999998	2	11898503	R	II	LPIN1	gene body	open sea
cg15652863	0.213392	0.298989	-0.0855978	0.0054385	0.999998	10	61697741	F	II		intergenic region	open sea		rs529162011	17
cg14268200	0.800197	0.861817	-0.0616205	0.0054512	0.999998	17	21094779	R	II	DHRS7B	3'UTR	open sea		rs118174104	51
cg05222995	0.534599	0.615172	-0.0805727	0.00545622	0.999998	12	115124973	F	I		intergenic region	island	chr12:115124729-115125152	rs548381440;rs190838292	4;41
cg06929449	0.217974	0.283119	-0.0651451	0.00547162	0.999998	16	199414	R	II		intergenic region	open sea
cg18746346	0.563001	0.626613	-0.0636124	0.00548472	0.999998	7	150434038	F	II	GIMAP5	TSS1500	open sea		rs541703658;rs561591427;rs183630987;rs148095587	0;15;33;51
cg04257913	0.708995	0.559191	0.149805	0.00549091	0.999998	14	104644850	F	I	KIF26A	gene body	island	chr14:104644800-104645074	rs3759
cg23863066	0.785236	0.843966	-0.0587296	0.00550453	0.999998	17	70031242	R	II	LINC01152	gene body	open sea
cg21095253	0.621529	0.690708	-0.069179	0.00551712	0.999998	14	66285935	R	II		intergenic region	open sea		rs190019845;rs149109991	8;2
cg23832103	0.540986	0.642399	-0.101413	0.00552082	0.999998	15	26874731	R	II	GABRB3	TSS1500	shore	chr15:26874097-26874528	rs543620089;rs13329486	48;16
cg03407700	0.543392	0.603325	-0.0599327	0.00553095	0.999998	12	42867126	F	II	PRICKLE1	5'UTR	open sea		rs142389284;rs151329987;rs556370260	0;23;42
cg17392201	0.430421	0.49143	-0.061009	0.00553346	0.999998	19	54173935	F	II	MIR1323	TSS1500	open sea		rs115540435;rs7259011	1;12
cg13162127	0.499097	0.570647	-0.0715498	0.00554724	0.999998	8	96000155	R	II		intergenic region	open sea		rs79563332;rs190446793	19;2
cg24013909	0.516087	0.659618	-0.143531	0.00554766	0.999998	1	29575705	F	II	PTPRU	gene body	open sea		rs557557898	0
cg01232552	0.321423	0.384037	-0.0626138	0.0055501	0.999998	22	25616205	R	II	CRYBB2	5'UTR	open sea		rs530949399	2
cg05623526	0.598205	0.533644	0.0645615	0.0055601	0.999998	11	2548319	R	II	KCNQ1	gene body	open sea		rs528151137;rs547452194;rs5
cg13917475	0.679489	0.618612	0.0608779	0.00556184	0.999998	7	31851334	R	II	PDE1C	gene body	open sea		rs538940948	16
cg27212386	0.182257	0.102123	0.0801341	0.00556307	0.999998	1	38411997	R	II	INPP5B	5'UTR	open sea		rs537512109	48
cg12979789	0.655596	0.714777	-0.0591808	0.00556706	0.999998	3	68047840	R	II		intergenic region	open sea		rs573176358	1
cg09015973	0.122052	0.226685	-0.104633	0.00557182	0.999998	2	131673771	R	I	ARHGEF4	TSS1500	island	chr2:131673686-131674150	rs534062776	1
cg14722701	0.875499	0.823727	0.0517724	0.00557388	0.999998	12	28280222	F	II		intergenic region	open sea		rs112101180;rs117545836;rs151273459	0;
cg22539565	0.793533	0.850173	-0.0566395	0.00558165	0.999998	11	119901624	F	II		intergenic region	open sea
cg15018149	0.804617	0.864087	-0.0594701	0.00558874	0.999998	4	8288935	F	II	HTRA3	gene body	open sea		rs180827730	23
cg15562617	0.357391	0.297145	0.0602458	0.00560347	0.999998	16	80603721	R	II	LINC01227	gene body	open sea		rs546879527;rs56800289
cg00277342	0.874718	0.929761	-0.0550435	0.00561159	0.999998	11	72976090	R	II	P2RY6	5'UTR	shore	chr11:72975469-72975797
cg17931227	0.511308	0.607976	-0.0966682	0.00561195	0.999998	6	31148370	F	I		intergenic region	island	chr6:31148369-31148577	rs529769593;rs541610970	6;35
cg11889703	0.63244	0.698813	-0.0663733	0.00561524	0.999998	2	67428733	R	II	LOC102800447	gene body	open sea		rs553115786;rs565943230;rs534645808;rs557521105;rs577463505	37;29;27;8;1
cg08186992	0.646029	0.699177	-0.0531478	0.00562689	0.999998	1	848523	F	II		intergenic region	shelf	chr1:844299-845883	rs148926299;rs535343956	4;21
cg21895869	0.848949	0.791412	0.0575369	0.00563447	0.999998	7	156332832	R	II	C7orf4	TSS1500	open sea		rs552525021;rs141723
cg13391479	0.780093	0.719378	0.0607151	0.0056362	0.999998	4	184270469	R	II		intergenic region	open sea		rs2309866;rs34824420;rs560680294;r
cg05446908	0.247917	0.321811	-0.0738942	0.00564588	0.999998	1	25057044	F	II		intergenic region	open sea		rs112753417	21
cg15619071	0.685465	0.61599	0.0694749	0.00564724	0.999998	14	37642333	F	I	SLC25A21-AS1	gene body	shore	chr14:37641232-37641879
cg19598669	0.7105	0.762461	-0.051961	0.00565281	0.999998	1	185631928	F	II		intergenic region	open sea		rs184225017;rs567338739	13;21
cg11630103	0.452242	0.368753	0.0834889	0.00565292	0.999998	8	89336217	R	II	MMP16	gene body	shelf	chr8:89339965-89340481	rs546526
cg12854895	0.611765	0.682264	-0.0704983	0.00565387	0.999998	12	93415205	R	II	LOC643339	gene body	open sea		rs4760412;rs149407891;rs143802562	51;26;1
cg00812737	0.2801	0.401004	-0.120903	0.00565554	0.999998	4	77679152	R	II	SHROOM3	gene body	open sea		rs558654475	36
cg08523181	0.657992	0.581163	0.0768295	0.00565741	0.999998	20	46438681	R	II		intergenic region	open sea		rs6512479	23
cg19037654	0.604985	0.666919	-0.0619339	0.00566182	0.999998	1	152779077	R	II	LCE1C	5'UTR	open sea		rs374602835;rs116278991;rs535000669;rs554876729;rs541923804	49;45;27;2;1
cg18587674	0.47553	0.537626	-0.0620956	0.00566291	0.999998	3	23919329	F	II	UBE2E1	gene body	open sea		rs567643848;rs114029591	0;28
cg15003158	0.167935	0.2586	-0.0906641	0.00566551	0.999998	5	68628431	R	II		intergenic region	island	chr5:68628422-68628739
cg13569575	0.856762	0.925733	-0.0689708	0.00567263	0.999998	12	121093629	R	II	CABP1	gene body	open sea		rs559473034;rs201880849;rs528118037;rs112935060	17;9;5;1
cg14588003	0.827024	0.891395	-0.0643709	0.00567586	0.999998	15	93361889	R	II		intergenic region	open sea		rs181198640;rs564791249;rs533630709	47;14;3
cg17047222	0.623964	0.721651	-0.0976869	0.00567984	0.999998	7	100277741	F	II	GIGYF1	3'UTR	shelf	chr7:100270875-100274003	rs551537815	32
cg11572381	0.617893	0.694703	-0.0768097	0.0056872	0.999998	19	10827337	R	I	DNM2	TSS1500	shore	chr19:10828657-10829340	rs552644085;rs146537909	41;2
cg19081503	0.334494	0.390673	-0.0561785	0.0056908	0.999998	17	4459183	F	II	MYBBP1A	TSS1500	shore	chr17:4458183-4458984	rs111922406;rs3760194;rs565390319	10;26;28
cg12907283	0.353507	0.43578	-0.0822736	0.0056946	0.999998	2	40543050	F	II	SLC8A1	gene body	open sea		rs529255220	7
cg26706311	0.234127	0.318807	-0.0846806	0.00570361	0.999998	1	156645556	R	II	NES	gene body	shore	chr1:156646292-156647260	rs538589540;rs189506812	13;6
cg08841829	0.124504	0.174854	-0.0503503	0.00570388	0.999998	21	43638893	F	I	ABCG1	TSS1500	shore	chr21:43638948-43640132	rs188964954	1
cg09287895	0.604356	0.706827	-0.10247	0.00571007	0.999998	11	12038664	F	II		intergenic region	open sea		rs872574	16
cg12684668	0.0918809	0.153115	-0.0612338	0.00571435	0.999998	5	150403466	F	II	GPX3	gene body	shelf	chr5:150400000-150400490	rs573869781	9
cg24544900	0.187241	0.237281	-0.0500398	0.00572438	0.999998	19	40217402	R	II		intergenic region	open sea		rs181230235;rs542113149;rs563210970;rs576040625	20;18;14;1
cg13305245	0.757445	0.830751	-0.0733057	0.00572728	0.999998	8	32371893	R	II	NRG1	gene body	open sea
cg18898498	0.74787	0.80198	-0.0541093	0.00572995	0.999998	8	143549268	F	II	BAI1	gene body	shelf	chr8:143545445-143546178
cg02327997	0.320827	0.388116	-0.0672882	0.00573178	0.999998	10	128077318	F	II	ADAM12	TSS200	island	chr10:128076155-128077482	rs114636640	33
cg03976244	0.822086	0.888118	-0.0660317	0.00573393	0.999998	1	33642194	F	II	TRIM62	gene body	open sea		rs376075885;rs531602636	0;1
cg27633026	0.840126	0.915235	-0.0751083	0.005737	0.999998	16	86561047	F	II		intergenic region	open sea		rs148026073;rs568090490;rs16941411	23;28;31
cg10082841	0.269471	0.325192	-0.0557213	0.00573835	0.999998	9	130689321	R	II	PIP5KL1	gene body	shore	chr9:130689378-130690215	rs552443689	22
cg03722901	0.577233	0.633763	-0.0565297	0.00573901	0.999998	19	6429807	R	II	SLC25A41	gene body	shelf	chr19:6425485-6425843	rs558073513;rs578094914	27;15
cg15075499	0.787924	0.841186	-0.0532622	0.0057507	0.999998	7	152589117	F	II		intergenic region	shore	chr7:152591060-152591360	rs558918436	1
cg17750038	0.699295	0.773658	-0.0743631	0.00575098	0.999998	1	15573525	R	II	FHAD1	TSS1500	shore	chr1:15573620-15573953	rs145211252	21
cg19985781	0.752909	0.690522	0.0623876	0.00575231	0.999998	14	106331671	R	II		intergenic region	shore	chr14:106333492-106333920	rs374897125;rs
cg03405639	0.433945	0.381959	0.0519858	0.00576103	0.999998	1	16069014	F	I	TMEM82	5'UTR	shore	chr1:16070628-16070853	rs201021
cg20450487	0.543711	0.601195	-0.0574839	0.00576371	0.999998	12	9967140	F	II		intergenic region	open sea
cg15471073	0.903042	0.84913	0.0539119	0.00576399	0.999998	4	17714040	F	II	FAM184B	gene body	shelf	chr4:17710710-17711065	rs1428
cg09586300	0.20161	0.255486	-0.0538752	0.00576652	0.999998	12	18129330	R	II		intergenic region	open sea		rs145409085;rs137937483;rs142503724	14;2;1
cg25593404	0.538753	0.617926	-0.0791724	0.00577146	0.999998	1	178227806	F	II	RASAL2	gene body	open sea		rs567756196;rs536599633	6;39
cg00001997	0.487697	0.557123	-0.0694256	0.0057855	0.999998	11	107986912	R	II		intergenic region	open sea		rs560595733;rs537336682	36;18
cg12377256	0.524654	0.590629	-0.0659749	0.00578613	0.999998	12	56359450	F	II	CDK2	TSS1500	shore	chr12:56360467-56360909	rs542241776	29
cg13906997	0.282603	0.365659	-0.0830556	0.00578638	0.999998	11	134945834	R	II		intergenic region	open sea		rs184865780;rs531936575;rs149759206;rs114463949;rs530052869;rs147433278	48;44;41;39;31;26
cg15291170	0.562764	0.622397	-0.0596323	0.00578682	0.999998	2	26726995	F	II	OTOF	gene body	shore	chr2:26726189-26726710	rs113323466	21
cg24623886	0.663137	0.722275	-0.0591383	0.00579014	0.999998	6	37105100	F	II		intergenic region	open sea		rs10675420;rs575827254	22;43
cg23042151	0.684617	0.76987	-0.0852533	0.0057928	0.999998	21	43824109	F	I	UBASH3A	1st exon	open sea		rs549497509;rs142476334;rs2277799;rs2277800;rs200787839;rs150037450	0;1;14;27;46;47
cg04199615	0.798326	0.850891	-0.0525657	0.00580228	0.999998	5	10150331	R	I		intergenic region	open sea		rs540754795;rs560482200	31;22
cg12216435	0.507946	0.591939	-0.0839925	0.00581343	0.999998	3	128995479	R	II	COPG	gene body	shore	chr3:128997382-128997600	rs187095289;rs143370576	2;1
cg17761815	0.307321	0.236467	0.0708537	0.00581526	0.999998	6	137322929	R	II	IL20RA	gene body	open sea		rs368530776;rs200667492;r
cg18265579	0.48469	0.574596	-0.0899063	0.00581684	0.999998	12	76231691	F	II		intergenic region	open sea		rs148069580	49
cg06812216	0.558401	0.630658	-0.0722575	0.00582856	0.999998	6	126589299	R	II		intergenic region	open sea
cg02393591	0.675758	0.730542	-0.0547836	0.00583219	0.999998	15	28244615	R	II	OCA2	gene body	shelf	chr15:28248569-28249166	rs578033586;rs150477825;rs560530045	47;8;3
cg07138104	0.778281	0.829066	-0.0507848	0.00583959	0.999998	1	19077973	F	II		intergenic region	open sea		rs141460078	12
cg10671932	0.460186	0.535806	-0.0756196	0.00584004	0.999998	12	12185068	R	II		intergenic region	open sea		rs73285736	25
cg06723421	0.841804	0.788315	0.0534886	0.00584128	0.999998	1	8384440	F	I	SLC45A1	1st exon	island	chr1:8384387-8384719	rs3717
cg26822106	0.885626	0.829131	0.0564943	0.00585102	0.999998	19	56467942	F	II	NLRP8	gene body	open sea
cg21300924	0.707776	0.643528	0.0642477	0.00586397	0.999998	4	58356674	R	II		intergenic region	open sea		rs535022512;rs180811407;rs571559406
cg05867499	0.818853	0.764979	0.053874	0.0058661	0.999998	7	4848814	F	I	RADIL	gene body	island	chr7:4848251-4849204
cg00791758	0.483694	0.551438	-0.0677439	0.00587043	0.999998	6	34012985	F	II	GRM4	gene body	open sea		rs528030301;rs9469691;rs568097637	6;29;39
cg09975274	0.445843	0.389042	0.0568004	0.00587511	0.999998	11	128017166	F	II		intergenic region	open sea		rs144631845;rs11221170	6;9
cg24845511	0.721289	0.77283	-0.0515416	0.0058788	0.999998	15	101597093	F	II	LRRK1	gene body	shelf	chr15:101593447-101593882	rs61733306;rs541640896	0;28
cg19187032	0.747834	0.806802	-0.0589675	0.00588995	0.999998	8	71380293	R	II		intergenic region	open sea
cg21184115	0.770902	0.83559	-0.0646876	0.00591625	0.999998	6	108931012	F	II	FOXO3	gene body	open sea		rs186009244	0
cg01027065	0.540636	0.643806	-0.10317	0.00592035	0.999998	13	95118903	F	II	DCT	exon boundaries	open sea		rs530574255;rs187956839;rs141184700	1;2;8
cg20107632	0.931216	0.545077	0.386139	0.00592582	0.999998	16	87705223	F	II	JPH3	gene body	shelf	chr16:87702493-87702704	rs541783411;
cg02938807	0.646506	0.696577	-0.050071	0.00592638	0.999998	14	63785523	R	II	GPHB5	TSS1500	open sea		rs561309759;rs188122586	28;1
cg14676794	0.201192	0.258889	-0.0576974	0.00593499	0.999998	18	832385	R	II		intergenic region	open sea		rs9952316;rs192798456;rs548754687;rs567265231	32;31;18;1
cg13891217	0.336296	0.389854	-0.0535583	0.00594514	0.999998	2	23893063	F	II	KLHL29	gene body	open sea		rs368272253;rs556245798;rs577973877	0;1;16
cg15602903	0.821524	0.878333	-0.0568088	0.00594899	0.999998	4	129268705	F	II		intergenic region	open sea		rs571338405;rs532467040	1;28
cg00917031	0.306353	0.239407	0.0669458	0.00595984	0.999998	9	123477533	F	II	MEGF9	TSS1500	shore	chr9:123475985-12347725
cg26800131	0.925726	0.863698	0.0620276	0.00596047	0.999998	10	91574784	R	II		intergenic region	open sea		rs150109094;rs78864208;rs7071283
cg24939865	0.874835	0.816114	0.0587216	0.00596709	0.999998	11	31080607	F	II		intergenic region	open sea
cg06897282	0.163478	0.103119	0.0603592	0.0059752	0.999998	13	27272800	R	II		intergenic region	open sea
cg23467487	0.816562	0.874359	-0.0577967	0.00598511	0.999998	1	174784282	F	II	RABGAP1L	gene body	open sea		rs181249419;rs146909576	26;46
cg26554054	0.845088	0.743568	0.10152	0.00598791	0.999998	8	600488	R	I		intergenic region	island	chr8:600428-600638	rs572397232;rs541370072
cg15091284	0.606793	0.657981	-0.0511876	0.00598892	0.999998	9	96667270	R	II		intergenic region	open sea		rs549004622	31
cg14040894	0.712269	0.770269	-0.058	0.00599145	0.999998	4	189703001	F	II		intergenic region	open sea		rs574008397;rs182172720;rs553132980	1;2;6
cg21655246	0.629246	0.692192	-0.0629458	0.00599356	0.999998	20	37332172	R	II		intergenic region	open sea		rs569540914;rs189475927	45;1
cg04518426	0.588651	0.659685	-0.0710337	0.00599838	0.999998	15	50541121	F	II	HDC	gene body	open sea
cg04115370	0.493997	0.41239	0.081607	0.00599965	0.999998	12	111467758	F	II		intergenic region	shelf	chr12:111471061-111471578	rs534105016
cg23656083	0.573202	0.634038	-0.0608364	0.00600715	0.999998	6	88757371	R	I	SPACA1	TSS200	island	chr6:88757292-88757879	rs574905252;rs536122523;rs563738138	41;18;6
cg03952384	0.56863	0.622823	-0.0541933	0.0060141	0.999998	4	77028267	R	II	ART3	gene body	open sea		rs572277314;rs539289422;rs571567744	47;20;2
cg21608605	0.227718	0.280528	-0.0528092	0.00601429	0.999998	6	152128258	R	II	ESR1	TSS1500	shore	chr6:152128822-152129771
cg03138926	0.768252	0.687649	0.0806025	0.00602311	0.999998	6	38447039	F	II	BTBD9	gene body	open sea		rs554681708;rs62397057;rs54
cg00878905	0.760347	0.813172	-0.0528255	0.00602355	0.999998	5	97975214	F	II		intergenic region	open sea
cg08324703	0.667219	0.745874	-0.0786552	0.00602613	0.999998	10	679514	F	II	DIP2C	gene body	island	chr10:678262-679515	rs544439787;rs545095587	0;9
cg15088184	0.807584	0.86136	-0.0537762	0.00602695	0.999998	7	66219472	R	II	RABGEF1	TSS1500	open sea
cg06506863	0.674268	0.59285	0.0814177	0.00602715	0.999998	7	150896449	F	I		intergenic region	open sea
cg09292030	0.596009	0.676603	-0.0805938	0.00603454	0.999998	7	158292950	R	II	PTPRN2	gene body	open sea		rs536048322;rs556132841	4;2
cg13630962	0.353053	0.403509	-0.0504558	0.0060471	0.999998	6	30712680	R	I	IER3	TSS1500	shore	chr6:30710307-30712440
cg09370786	0.674262	0.742585	-0.0683229	0.00606123	0.999998	15	58024058	F	II		intergenic region	open sea		rs149330959;rs144604421	9;20
cg03385550	0.684849	0.739464	-0.0546149	0.0060616	0.999998	16	88352484	F	II		intergenic region	shelf	chr16:88355722-88356047	rs545268258	20
cg07101432	0.62516	0.680973	-0.055813	0.0060674	0.999998	8	140968284	R	II	TRAPPC9	gene body	shelf	chr8:140971270-140971524	rs181577197	20
cg07981074	0.558605	0.63595	-0.0773449	0.00607508	0.999998	20	34326973	F	II	RBM39	gene body	shelf	chr20:34329490-34330563
cg23037642	0.690074	0.790494	-0.100419	0.00608212	0.999998	10	14282687	R	II	FRMD4A	gene body	open sea		rs139499958;rs547776552;rs183538990;rs530491519;rs187811850	43;36;27;11;1
cg01874968	0.67903	0.735389	-0.0563593	0.00608487	0.999998	1	180472686	R	II	ACBD6	TSS1500	shore	chr1:180471325-180472277	rs548377293	34
cg03078486	0.590436	0.676453	-0.0860171	0.00608763	0.999998	6	31148474	F	I		intergenic region	island	chr6:31148369-31148577	rs570665022;rs112813878	35;43
cg26676800	0.265243	0.319558	-0.0543154	0.00609222	0.999998	17	46716792	R	II		intergenic region	shelf	chr17:46719360-46720234
cg12081389	0.784617	0.839672	-0.0550544	0.00610551	0.999998	6	29012269	R	II	OR2W1	1st exon	open sea		rs572027490	51
cg05451094	0.337096	0.410896	-0.0738003	0.00610954	0.999998	17	26557385	R	II		intergenic region	shelf	chr17:26554244-26555018	rs534684691;rs553349714;rs577987074;rs545078542	41;40;12;1
cg21142196	0.475515	0.370415	0.1051	0.00611532	0.999998	19	36325134	R	II	NPHS1	gene body	open sea		rs557449983;rs76396654;rs
cg15012282	0.550915	0.628328	-0.0774131	0.00611741	0.999998	3	152059421	R	II	TMEM14E	TSS1500	open sea		rs188747335	16
cg20316716	0.755317	0.814721	-0.0594038	0.00611896	0.999998	2	106001301	F	II	FHL2	gene body	open sea		rs560030730;rs527338253;rs143653458;rs115374539;rs550092553	1;12;18;35;50
cg10570745	0.777454	0.702688	0.0747666	0.006119	0.999998	2	201640187	R	II	AOX2P	gene body	open sea		rs529330874;rs547459356	44
cg23234361	0.839666	0.785609	0.0540568	0.0061249	0.999998	2	36099470	F	II		intergenic region	open sea		rs62147180	29
cg25221496	0.513352	0.586345	-0.0729932	0.00613265	0.999998	15	37385900	R	II	MEIS2	gene body	shore	chr15:37387386-37387614	rs149182994	21
cg25203286	0.620982	0.702552	-0.0815703	0.00614951	0.999998	18	32070275	R	II		intergenic region	shelf	chr18:32073444-32074292	rs113463316	27
cg03064934	0.610678	0.692102	-0.0814238	0.00615495	0.999998	12	79908775	R	II		intergenic region	open sea		rs543575558;rs11114149	40;34
cg20246452	0.255974	0.333523	-0.0775483	0.00615724	0.999998	14	103871434	F	II	MARK3	gene body	open sea		rs575340739;rs181004032;rs200852191;rs200073071;rs190300333;rs569205142;rs182502605	0;4;19;28;31;40;50
cg13566430	0.23652	0.296832	-0.0603122	0.00617147	0.999998	5	131992455	R	I	IL13	TSS1500	shore	chr5:131991554-131992304	rs1881457;rs2069738;rs35641705;rs535514412	48;42;40;10
cg27014732	0.647957	0.711595	-0.0636382	0.00617147	0.999998	10	19777735	F	II	MALRD1	gene body	open sea		rs150590886	49
cg14790630	0.179105	0.230769	-0.0516641	0.00617326	0.999998	1	84326462	F	II		intergenic region	island	chr1:84326267-84326838	rs538992589;rs182847796	14;28
cg08756898	0.762449	0.822882	-0.0604335	0.00618377	0.999998	2	129228081	F	II		intergenic region	shore	chr2:129228601-129228807
cg07970287	0.587211	0.665566	-0.0783558	0.00619462	0.999998	6	28248806	F	II	PGBD1	TSS1500	shore	chr6:28249166-28249568	rs141659084	27
cg16437904	0.174562	0.226006	-0.0514438	0.00619853	0.999998	9	128235091	F	II	MAPKAP1	gene body	open sea		rs530953818	11
cg16627285	0.553366	0.630415	-0.0770494	0.00620618	0.999998	17	48243226	R	II	SGCA	TSS200	open sea
cg01086910	0.703614	0.646546	0.0570679	0.00621411	0.999998	14	77674062	F	II	TMEM63C	5'UTR	open sea		rs183983428;rs535606237	0;4
cg26965464	0.873506	0.80913	0.0643763	0.0062178	0.999998	7	7693904	F	II	UMAD1	5'UTR	open sea		rs527509337;rs12538804;rs18
cg09055822	0.784103	0.855067	-0.0709641	0.00622161	0.999998	8	142180375	R	II	DENND3	gene body	shelf	chr8:142183432-142183767	rs571345002	32
cg03051668	0.739488	0.790534	-0.0510451	0.00622508	0.999998	15	31212310	F	II	FAN1	gene body	open sea
cg09418544	0.717704	0.77306	-0.0553563	0.0062259	0.999998	19	39633484	F	II	PAK4	5'UTR	open sea		rs557188749	35
cg05902968	0.54142	0.593004	-0.0515842	0.00622965	0.999998	10	126392148	F	II	FAM53B-AS1	TSS1500	open sea		rs149733238;rs543051030	16;32
cg13941736	0.726027	0.670216	0.0558114	0.00623128	0.999998	18	9755743	R	II	RAB31	gene body	open sea
cg24529650	0.327431	0.409191	-0.0817604	0.00623311	0.999998	9	14031418	F	II		intergenic region	open sea		rs144740034;rs530334991	0;45
cg21221712	0.496189	0.555206	-0.0590179	0.00623389	0.999998	15	86132153	F	II	AKAP13	gene body	open sea		rs146845015;rs575597641;rs188055101;rs564498298;rs181345401	0;6;7;35;38
cg23696949	0.70937	0.766196	-0.0568259	0.00623503	0.999998	1	183155644	R	II	LAMC2	gene body	open sea
cg13246497	0.499185	0.577939	-0.0787537	0.0062352	0.999998	1	155711777	R	II		intergenic region	shelf	chr1:155715297-155715908	rs564544190	16
cg22701603	0.590732	0.674552	-0.08382	0.00623863	0.999998	6	31148483	F	I		intergenic region	island	chr6:31148369-31148577	rs570665022;rs112813878	26;34
cg06349548	0.863834	0.917866	-0.0540324	0.00623924	0.999998	1	115163262	R	II	DENND2C	gene body	open sea		rs570366577;rs74866102;rs374150413	10;7;2
cg11443017	0.729487	0.78543	-0.0559431	0.00624391	0.999998	18	69796288	F	II		intergenic region	open sea		rs556005215;rs531331705;rs543107642	1;21;36
cg05053621	0.549359	0.604379	-0.0550199	0.00625	0.999998	2	233185420	R	II	DIS3L2	gene body	open sea		rs187212420	2
cg06298945	0.235201	0.297133	-0.0619323	0.00625179	0.999998	1	160523616	F	II	CD84	gene body	open sea		rs2577388	0
cg12846407	0.85333	0.904241	-0.050911	0.0062525	0.999998	7	7758156	R	II	RPA3	1st exon	open sea		rs563355938	39
cg09376583	0.639858	0.70982	-0.069962	0.0062529	0.999998	16	88111425	R	II		intergenic region	shore	chr16:88109923-88110535	rs187918170	9
cg21550016	0.671097	0.788391	-0.117294	0.00626918	0.999998	2	113992930	F	I	PAX8	gene body	shore	chr2:113993204-113994075	rs528054716;rs111481416	23;37
cg26107333	0.405614	0.472786	-0.0671723	0.00627305	0.999998	12	3310269	F	II	TSPAN9	5'UTR	island	chr12:3308812-3310270	rs576331986	11
cg26690332	0.652946	0.703312	-0.050366	0.00627345	0.999998	22	38231641	F	II	ANKRD54	gene body	open sea		rs570148043;rs112577567;rs75712130	1;11;16
cg06181697	0.161363	0.228423	-0.0670603	0.00627695	0.999998	3	50294603	R	II	GNAI2	gene body	shelf	chr3:50297440-50298097
cg10853566	0.36863	0.435937	-0.0673071	0.00628689	0.999998	14	23288993	F	II	SLC7A7	1st exon	shelf	chr14:23291078-23291337	rs116894368	46
cg12213752	0.852518	0.79213	0.0603875	0.00630763	0.999998	5	41883560	F	II		intergenic region	open sea		rs542441503	1
cg25650579	0.813129	0.872279	-0.0591503	0.00631418	0.999998	7	92220746	F	II	FAM133B	TSS1500	shore	chr7:92219060-92219873	rs563864249	32
cg20189635	0.851344	0.903872	-0.0525274	0.00631567	0.999998	3	59320419	F	II		intergenic region	open sea		rs533870526	0
cg11657811	0.688083	0.762744	-0.0746608	0.0063371	0.999998	1	40168008	R	II		intergenic region	open sea		rs563543995	2
cg08268653	0.593059	0.666316	-0.0732569	0.0063392	0.999998	16	3704613	F	II	DNASE1	1st exon	open sea		rs542467990;rs531020601	0;15
cg19043106	0.849516	0.797886	0.0516302	0.00635198	0.999998	6	117205530	R	II	RFX6	gene body	open sea		rs190057998	38
cg00422909	0.655666	0.765578	-0.109912	0.00635201	0.999998	2	113994578	R	II	PAX8-AS1	gene body	shore	chr2:113993204-113994075
cg11677683	0.817569	0.753181	0.064388	0.0063624	0.999998	5	138211043	F	II	CTNNA1	gene body	open sea		rs534308840;rs555861358	1
cg19836454	0.840926	0.895187	-0.0542606	0.0063661	0.999998	1	95605515	R	II	TMEM56	5'UTR	open sea		rs187642951	2
cg23606044	0.714214	0.772017	-0.0578034	0.00636793	0.999998	15	84692617	R	II	ADAMTSL3	gene body	open sea		rs539608382;rs552410381	6;4
cg11942235	0.724187	0.813141	-0.088954	0.0063697	0.999998	18	55410491	F	II	ATP8B1	5'UTR	open sea		rs149344465;rs184436249;rs571778339;rs189370917;rs17064003	0;1;3;5;20
cg08003943	0.477407	0.410774	0.0666335	0.00637	0.999998	16	12096413	F	II	SNX29	gene body	open sea		rs139070523	32
cg06668976	0.861304	0.80309	0.0582139	0.0063888	0.999998	5	171129636	R	II		intergenic region	open sea
cg14631519	0.822276	0.875577	-0.053301	0.00639223	0.999998	4	14997129	R	II	CPEB2-AS1	gene body	open sea		rs563368690;rs184682867	16;1
cg16955704	0.500138	0.435306	0.0648326	0.00639347	0.999998	4	656994	R	II	PDE6B	gene body	island	chr4:656993-658162	rs201165004	51
cg19787508	0.659156	0.717875	-0.0587199	0.00639887	0.999998	14	78065859	F	II	SPTLC2	gene body	open sea
cg07973591	0.557769	0.610556	-0.0527868	0.00640247	0.999998	15	78911824	R	I	CHRNA3	gene body	shore	chr15:78912246-78913616	rs2067808;rs140788155;rs568839911	46;3;1
cg14655474	0.601251	0.651842	-0.0505919	0.00640926	0.999998	22	30419308	F	II	MTMR3	gene body	open sea
cg02484210	0.241545	0.327784	-0.0862392	0.00642628	0.999998	7	24325371	R	II	NPY	gene body	shore	chr7:24323558-24325080	rs148561682;rs550195735;rs3025121	41;39;29
cg26033870	0.905866	0.852557	0.0533095	0.00643782	0.999998	6	36022622	F	II	MAPK14	gene body	open sea		rs73729698;rs557536014;rs138
cg02853490	0.850804	0.918481	-0.0676764	0.0064413	0.999998	2	112029508	F	II		intergenic region	open sea		rs533580518;rs908881	31;38
cg04222851	0.519438	0.577671	-0.0582334	0.00646795	0.999998	9	126520021	F	II	DENND1A	gene body	open sea		rs114466051;rs9785285	44;47
cg24581462	0.429002	0.276645	0.152356	0.00647577	0.999998	8	38759627	R	II	PLEKHA2	5'UTR	shore	chr8:38758457-38759380	rs625
cg13602274	0.330815	0.389065	-0.0582495	0.00647716	0.999998	6	37667518	F	II		intergenic region	shore	chr6:37663761-37667102	rs138447910;rs9470672	24;38
cg24720069	0.199487	0.307832	-0.108345	0.00648399	0.999998	1	240815908	F	II	MIR1273E	gene body	open sea		rs116284049	0
cg14361586	0.806664	0.873271	-0.0666072	0.00648689	0.999998	7	128547658	R	II	KCP	gene body	shelf	chr7:128550409-128550903	rs548738339;rs567036770	48;2
cg06953703	0.658972	0.71696	-0.0579881	0.0064981	0.999998	1	17339396	F	II	ATP13A2	TSS1500	shore	chr1:17337829-17338590	rs538680985;rs558892471;rs187737829	22;37;39
cg17713539	0.0748562	0.125087	-0.0502305	0.00650557	0.999998	6	28641934	F	II		intergenic region	open sea		rs3864294;rs534834945;rs368180391	23;28;46
cg15654627	0.828149	0.891511	-0.0633614	0.00652211	0.999998	7	140156859	F	II	MKRN1	gene body	open sea		rs560659561;rs527655336;rs140991189	0;1;49
cg13976683	0.538398	0.61414	-0.0757416	0.0065257	0.999998	1	120311542	R	II	HMGCS2	1st exon	open sea		rs587720678;rs587596327	9;1
cg18596640	0.55581	0.610231	-0.0544208	0.00652646	0.999998	19	49054612	R	II	SULT2B1	TSS1500	open sea		rs192243604	1
cg14910025	0.284708	0.343776	-0.0590681	0.0065302	0.999998	8	124125149	R	II	TBC1D31	gene body	open sea		rs555333747	39
cg06103377	0.588536	0.645993	-0.0574573	0.00654176	0.999998	15	39771589	R	II		intergenic region	open sea		rs145618358;rs189776570;rs182432492	39;32;2
cg18511008	0.426875	0.481165	-0.0542903	0.00654575	0.999998	5	35925474	F	II	CAPSL	5'UTR	open sea		rs541429232	1
cg01113488	0.510896	0.572802	-0.061906	0.00654707	0.999998	6	119027122	R	II		intergenic region	open sea		rs180920971;rs79708095	22;11
cg09800963	0.821867	0.885081	-0.063214	0.00655601	0.999998	11	47235424	F	II	DDB2	TSS1500	shore	chr11:47236404-47236933	rs144773443;rs575178925	1;36
cg02608723	0.209741	0.27323	-0.0634891	0.00655821	0.999998	17	38488757	R	II	RARA	gene body	open sea		rs571785704	33
cg06670013	0.604523	0.6577	-0.053177	0.00656145	0.999998	17	38842521	R	II		intergenic region	open sea		rs140582440	2
cg03653026	0.651741	0.719329	-0.0675877	0.00656404	0.999998	9	135115118	R	II	NTNG2	gene body	shore	chr9:135116147-135117929	rs560234966;rs2361549;rs142385233	35;32;1
cg12233830	0.419485	0.519104	-0.0996195	0.00656695	0.999998	18	34041489	R	II	FHOD3	gene body	open sea		rs149718883	15
cg08382737	0.75273	0.835808	-0.0830784	0.00656699	0.999998	19	49617001	R	II	LIN7B	TSS1500	shore	chr19:49617455-49618569	rs182491538	13
cg26399033	0.634437	0.717847	-0.0834099	0.00656754	0.999998	20	49521034	F	II	ADNP	5'UTR	open sea		rs148649100;rs532764925	15;49
cg10895844	0.585206	0.658318	-0.0731123	0.00657792	0.999998	13	111766437	F	II	ARHGEF7	TSS1500	open sea		rs76095036	41
cg21156276	0.599838	0.680428	-0.0805899	0.00657842	0.999998	9	4491917	R	II	SLC1A1	gene body	shore	chr9:4490262-4490916	rs111236619	42
cg06044105	0.759754	0.815278	-0.0555239	0.00658159	0.999998	8	21961788	R	II	FAM160B2	3'UTR	open sea		rs528410003;rs546386081	8;2
cg12594803	0.513356	0.378875	0.134481	0.00660967	0.999998	3	196908930	R	II	DLG1	gene body	open sea		rs186387963	25
cg21671219	0.873754	0.82153	0.0522242	0.00661909	0.999998	5	131281932	F	II	MEIKIN	TSS1500	shore	chr5:131280907-131281440
cg12969193	0.151804	0.216434	-0.0646306	0.00661968	0.999998	2	176988505	F	II	HOXD9	gene body	shore	chr2:176989337-176989587	rs570122145	45
cg24453580	0.0553552	0.122211	-0.0668555	0.00662822	0.999998	12	49691064	R	I	PRPH	gene body	island	chr12:49688873-49691360	rs563743745;rs73112142	14;9
cg18385254	0.266075	0.334397	-0.068322	0.00662838	0.999998	18	77724395	R	I	HSBP1L1	TSS200	island	chr18:77724352-77724836
cg25054294	0.816459	0.868738	-0.0522784	0.0066289	0.999998	11	126274060	R	II	ST3GAL4	5'UTR	open sea		rs6590202;rs567661902;rs151225142	30;27;8
cg10443569	0.351502	0.436014	-0.0845123	0.00662973	0.999998	2	137142376	F	II		intergenic region	open sea
cg18497587	0.306285	0.370531	-0.0642455	0.00663309	0.999998	19	8212367	R	II	FBN3	1st exon	shore	chr19:8214335-8214699	rs201719100	43
cg11491851	0.444114	0.367424	0.0766897	0.00663421	0.999998	14	25841582	F	II		intergenic region	open sea		rs572345646;rs534886023;rs14636122
cg01089070	0.671264	0.603117	0.0681476	0.00663967	0.999998	13	114937172	F	II		intergenic region	open sea		rs563952268	13
cg11393185	0.288071	0.360609	-0.0725378	0.00663974	0.999998	17	1202015	R	II	TUSC5	3'UTR	open sea		rs538254309;rs571289012;rs568349341;rs529002875	44;43;22;2
cg03195377	0.405254	0.492376	-0.0871219	0.0066417	0.999998	8	142289782	F	I		intergenic region	open sea		rs76040527;rs34270591;rs538570801	5;14;35
cg12910806	0.878022	0.815115	0.0629066	0.0066545	0.999998	1	246728677	R	II	CNST	TSS1500	shore	chr1:246729207-246730276
cg14662385	0.608472	0.672415	-0.0639431	0.00667	0.999998	2	236553109	R	II	AGAP1	gene body	open sea		rs142429648	38
cg23181311	0.642277	0.71342	-0.0711434	0.00667477	0.999998	3	49193200	F	II	LAMB2L	TSS1500	open sea		rs4308307	16
cg23772533	0.688033	0.744042	-0.0560087	0.00668219	0.999998	16	89628650	R	II	RPL13	gene body	shore	chr16:89626644-89627869	rs3751690;rs528986725;rs150432713;rs565660505	31;25;23;2
cg12321231	0.378144	0.290013	0.0881301	0.0066885	0.999998	13	82233355	R	II		intergenic region	open sea		rs12872633;rs149744210	44;2
cg23315980	0.709959	0.772775	-0.062816	0.00669068	0.999998	7	151098094	F	II	WDR86	gene body	open sea		rs567862202;rs536800854;rs186362248	1;20;45
cg08152827	0.800829	0.873467	-0.0726379	0.00669264	0.999998	14	78120378	R	II		intergenic region	open sea
cg08069058	0.600646	0.670764	-0.0701177	0.00669386	0.999998	17	80332039	R	II	UTS2R	TSS200	shore	chr17:80329066-80330208
cg20943052	0.329732	0.395262	-0.0655307	0.00669803	0.999998	6	2800389	F	II		intergenic region	open sea		rs544957058;rs564855147;rs575278590	17;25;38
cg14607660	0.341323	0.402743	-0.0614195	0.00669946	0.999998	9	36738765	R	II		intergenic region	shore	chr9:36739534-36739782
cg21044139	0.643097	0.703061	-0.0599641	0.0067039	0.999998	16	81254139	F	I	PKD1L2	TSS200	open sea		rs576515015;rs185501374	31;38
cg01351022	0.761912	0.813591	-0.0516786	0.00670551	0.999998	8	13235176	R	II	DLC1	gene body	open sea		rs74897597;rs550578846;rs17092251;rs145921840;rs557629029	42;41;36;30;19
cg06831584	0.504699	0.593508	-0.0888089	0.00670557	0.999998	2	242249417	F	II	HDLBP	5'UTR	open sea		rs115481756;rs528388256;rs143941416	15;28;37
cg12102181	0.321546	0.375541	-0.0539951	0.00671405	0.999998	3	136468191	F	II	STAG1	5'UTR	shelf	chr3:136470433-136471923	rs112273936	1
cg11551216	0.683491	0.754331	-0.0708403	0.00672279	0.999998	12	115125619	R	I		intergenic region	shore	chr12:115124729-115125152	rs545837716;rs559456638;rs191890099;rs182631645;rs113710963;rs561967123	47;38;36;35;34;1
cg01791229	0.282551	0.358081	-0.0755305	0.00672751	0.999998	3	23156165	R	II		intergenic region	open sea		rs529633112;rs370162557;rs562746096;rs533314718	47;32;30;7
cg02591356	0.21123	0.302306	-0.0910756	0.00673189	0.999998	2	20442088	R	II		intergenic region	open sea		rs575527261	12
cg22533424	0.738834	0.815743	-0.0769091	0.00673833	0.999998	12	65049149	F	II	RASSF3	gene body	open sea		rs1797679	42
cg02922902	0.792126	0.85283	-0.0607042	0.00674008	0.999998	12	124751591	R	II		intergenic region	open sea		rs4765516	38
cg20413214	0.263193	0.143151	0.120042	0.00674229	0.999998	15	67224174	F	II		intergenic region	open sea		rs554077078	0
cg13869353	0.699456	0.768592	-0.0691359	0.00674543	0.999998	3	148916409	F	II	CP	gene body	open sea		rs200733770;rs539897549;rs138060682	0;1;12
cg10271495	0.683236	0.735005	-0.0517688	0.0067682	0.999998	3	72259461	F	II		intergenic region	open sea		rs34905331	25
cg10845380	0.921943	0.860204	0.0617385	0.00678658	0.999998	14	23290798	R	II		intergenic region	shore	chr14:23291078-23291337
cg10204997	0.553442	0.6237	-0.0702583	0.00679255	0.999998	7	142573515	F	II	TRPV6	exon boundaries	open sea		rs192217657;rs376410525	0;29
cg16253639	0.622811	0.685721	-0.0629106	0.00679899	0.999998	10	29811935	R	II	SVIL	gene body	open sea		rs549843998;rs547655114;rs141796272;rs530297614	36;32;30;2
cg23518987	0.834702	0.891602	-0.0569001	0.00680216	0.999998	3	134468772	R	II		intergenic region	open sea
cg08794286	0.842841	0.899096	-0.0562551	0.00680257	0.999998	12	9418755	R	II		intergenic region	open sea
cg18555838	0.901346	0.849818	0.0515277	0.00680419	0.999998	21	44257356	F	II		intergenic region	shore	chr21:44257966-44258299	rs77949705;rs11
cg20387429	0.303694	0.395852	-0.0921585	0.00680803	0.999998	1	91300288	F	II		intergenic region	shore	chr1:91300979-91301891	rs532639602	29
cg00205703	0.0716189	0.131014	-0.0593953	0.00681126	0.999998	3	184054901	R	II	FAM131A	5'UTR	shore	chr3:184056419-184056671	rs576804594	29
cg23628563	0.815906	0.930644	-0.114738	0.00686251	0.999998	7	112262597	F	II		intergenic region	open sea		rs11763053	26
cg06908919	0.753336	0.817401	-0.0640646	0.00688037	0.999998	14	35587750	F	II	PPP2R3C	gene body	shelf	chr14:35591126-35592003	rs8014760;rs112282257	17;31
cg22912611	0.769883	0.851255	-0.0813725	0.00688169	0.999998	1	81694827	F	II		intergenic region	open sea		rs566242302;rs4639809;rs79899991	24;34;46
cg08665601	0.810878	0.756295	0.0545825	0.00688575	0.999998	7	157063299	R	II		intergenic region	open sea		rs17837744;rs371320067;rs55943392
cg11525297	0.745555	0.690091	0.0554636	0.00689057	0.999998	1	95847014	F	II		intergenic region	open sea		rs566208436	0
cg11928630	0.752027	0.824181	-0.0721541	0.00689631	0.999998	19	39649618	F	II	PAK4	5'UTR	open sea
cg11245090	0.472561	0.540169	-0.0676074	0.00689835	0.999998	7	93905474	F	II		intergenic region	open sea		rs193112046	22
cg15510664	0.33215	0.406398	-0.0742488	0.0069039	0.999998	4	54611126	R	II		intergenic region	open sea		rs577983125;rs543423554;rs557429946	24;2;1
cg02243276	0.685825	0.740642	-0.0548167	0.00691553	0.999998	8	103872978	R	II	AZIN1	5'UTR	shelf	chr8:103875222-103877084	rs147179566;rs75518149	41;2
cg03681926	0.170368	0.257172	-0.0868038	0.00691757	0.999998	1	84326185	R	II		intergenic region	shore	chr1:84326267-84326838	rs554004860	32
cg08017911	0.640215	0.694221	-0.0540059	0.00692198	0.999998	4	84526934	R	II	AGPAT9	3'UTR	open sea
cg24632480	0.366713	0.280316	0.0863972	0.00693131	0.999998	10	81864082	F	II		intergenic region	open sea		rs563065328;rs528990030	1;41
cg21649336	0.803219	0.880201	-0.076981	0.00694291	0.999998	10	71492771	R	II		intergenic region	open sea		rs150352190	1
cg12774311	0.305849	0.396139	-0.0902899	0.00695464	0.999998	2	238617736	R	II	LRRFIP1	gene body	open sea		rs531722452	32
cg02978395	0.531369	0.585654	-0.0542858	0.0069618	0.999998	11	5129836	R	II		intergenic region	open sea		rs560509267	2
cg00904580	0.545026	0.622803	-0.0777775	0.00697123	0.999998	17	74113667	R	II		intergenic region	shelf	chr17:74117508-74118380	rs577860542;rs540413353	25;9
cg07991389	0.789053	0.844965	-0.0559121	0.00699237	0.999998	1	7929877	F	II		intergenic region	open sea		rs541426663;rs559934107;rs144429933	15;20;32
cg18556587	0.332601	0.414823	-0.082222	0.00700795	0.999998	2	159909020	R	II	TANC1	5'UTR	open sea		rs573926424	35
cg24238858	0.246278	0.296545	-0.0502668	0.00701205	0.999998	3	57312678	R	II	ASB14	1st exon	open sea		rs149623910;rs544242979;rs148483216;rs577334264;rs545957699;rs202057906	41;38;35;19;2;1
cg11811828	0.643811	0.787354	-0.143543	0.00701387	0.999998	6	31148666	R	II		intergenic region	shore	chr6:31148369-31148577	rs552731297;rs574112684;rs541496597;rs368199362;rs375405256	36;21;20;19;2
cg13069413	0.193006	0.269692	-0.0766856	0.00701543	0.999998	16	82687722	R	II	CDH13	5'UTR	open sea		rs376617937;rs16958017;rs574671290	46;41;32
cg17588181	0.855212	0.783861	0.0713505	0.00701867	0.999998	8	137808438	R	II		intergenic region	open sea		rs2610105;rs548468951;rs568383579	3
cg03475182	0.249227	0.307514	-0.0582863	0.0070192	0.999998	11	110581454	F	I	ARHGAP20	gene body	shore	chr11:110581839-110583883	rs191196814	35
cg15660498	0.306562	0.210898	0.0956644	0.00702444	0.999998	19	36249933	F	II	C19orf55	gene body	shore	chr19:36246328-36247982
cg27060295	0.710035	0.762866	-0.0528313	0.00703532	0.999998	7	8171773	R	II	ICA1	gene body	open sea		rs6966600;rs572632109	46;3
cg05732683	0.736302	0.804898	-0.0685954	0.00704136	0.999998	17	67058395	R	II	ABCA9	TSS1500	open sea		rs533680291	2
cg24786174	0.420794	0.633132	-0.212339	0.00705939	0.999998	18	74118243	R	II	ZNF516	gene body	shelf	chr18:74114551-74114791	rs114583808;rs558266647	48;18
cg00625456	0.849228	0.900249	-0.0510209	0.0070711	0.999998	15	72232247	F	II	MYO9A	gene body	open sea		rs185220442;rs574942484;rs545448483	1;7;48
cg18996141	0.575503	0.640668	-0.0651648	0.00707238	0.999998	3	71359873	F	II	FOXP1	5'UTR	open sea		rs528372151;rs540272228	7;34
cg12266167	0.797017	0.877333	-0.0803166	0.00707415	0.999998	7	3691268	F	II	SDK1	gene body	open sea		rs146152062;rs956393;rs573771013;rs547736325;rs185182406	0;11;38;39;51
cg27514874	0.746055	0.811679	-0.0656244	0.00707458	0.999998	16	20429506	R	II	ACSM5	gene body	open sea		rs200349448;rs138928573;rs184802755	29;22;9
cg21773724	0.22642	0.324018	-0.0975987	0.00707544	0.999998	14	61125177	R	II		intergenic region	shore	chr14:61123613-61124613	rs189962883	2
cg23645091	0.725927	0.785016	-0.0590894	0.00710446	0.999998	12	52914409	R	II	KRT5	TSS200	open sea		rs559803373;rs528469166;rs545055407	46;24;1
cg14157151	0.604458	0.661552	-0.0570937	0.00713043	0.999998	4	22446238	R	II	ADGRA3	gene body	open sea		rs375309716	25
cg24669627	0.822093	0.883276	-0.0611827	0.00716158	0.999998	6	64197538	F	II		intergenic region	open sea		rs560103495	22
cg01348584	0.693663	0.76703	-0.0733669	0.00716771	0.999998	7	4911022	F	I	RADIL	gene body	open sea		rs300537;rs150073170;rs565134903	9;10;40
cg16758362	0.808054	0.871547	-0.0634931	0.00717082	0.999998	5	137722133	F	II	KDM3B	gene body	open sea		rs140403433;rs372475984;rs374815700	10;15;22
cg24867804	0.665986	0.727814	-0.0618285	0.00718731	0.999998	10	43476985	F	II	LINC01264	TSS200	open sea		rs190781698	10
cg25683575	0.881967	0.829279	0.0526874	0.00720369	0.999998	2	233327189	R	II		intergenic region	shelf	chr2:233323380-233323936
cg20418715	0.66805	0.721766	-0.0537154	0.00720629	0.999998	11	105846010	F	II	GRIA4	3'UTR	open sea		rs186667722;rs191564761;rs541778580	0;1;37
cg08925180	0.757523	0.704949	0.0525739	0.00722098	0.999998	9	91048836	F	II	SPIN1	gene body	open sea		rs73652558;rs140554521	15;
cg02508741	0.826912	0.893964	-0.0670521	0.0072262	0.999998	3	13283443	F	II		intergenic region	open sea
cg06448298	0.2409	0.336142	-0.0952422	0.00722866	0.999998	2	16815291	F	II	FAM49A	5'UTR	open sea		rs140706098;rs974591;rs74841009;rs564537927;rs578017503	2;14;33;45;46
cg01829971	0.803159	0.744588	0.0585706	0.00724107	0.999998	14	93382427	F	II		intergenic region	open sea		rs142437464;rs370020697	0;9
cg24683325	0.88385	0.82901	0.0548395	0.00724339	0.999998	7	158783001	R	II		intergenic region	shelf	chr7:158785261-158785771	rs111619774;rs1
cg18767846	0.26021	0.341849	-0.0816392	0.00724355	0.999998	2	182303206	R	II		intergenic region	open sea		rs548494132;rs567588205	17;11
cg11824509	0.603645	0.672175	-0.0685303	0.00724643	0.999998	10	81837609	F	II	C10orf57	TSS1500	shore	chr10:81838359-81839078
cg04681489	0.525877	0.414798	0.111079	0.00725925	0.999998	11	123325084	R	II		intergenic region	open sea
cg19774368	0.179237	0.114917	0.0643205	0.00726646	0.999998	2	119916807	F	II	C1QL2	TSS1500	shore	chr2:119914126-119916663
cg12289983	0.116369	0.171594	-0.0552254	0.0072691	0.999998	4	134067133	R	II		intergenic region	shelf	chr4:134069162-134070442	rs144698662;rs578061064	15;11
cg06790566	0.368249	0.316136	0.0521129	0.00727391	0.999998	20	44922245	F	II	CDH22	5'UTR	open sea		rs192287469	1
cg06240209	0.632459	0.742999	-0.11054	0.00728433	0.999998	10	126716434	F	II	CTBP2	5'UTR	shore	chr10:126715728-126715929
cg08920742	0.833683	0.890481	-0.0567985	0.00728818	0.999998	12	32189674	F	II		intergenic region	open sea		rs188358845;rs540091747	1;21
cg01607215	0.803997	0.737902	0.0660951	0.00730122	0.999998	13	19478976	R	II	LINC00408	TSS1500	open sea		rs35967925	21
cg04572540	0.74791	0.797969	-0.0500589	0.00732328	0.999998	6	30908739	F	II	DPCR1	TSS200	open sea		rs528579255	31
cg08670247	0.609344	0.54169	0.0676539	0.007343	0.999998	8	37460955	F	II		intergenic region	open sea		rs558977228;rs113492525;rs181795515
cg18323984	0.911551	0.846736	0.0648149	0.00734741	0.999998	6	45386802	F	II	RUNX2	gene body	shore	chr6:45387346-45388164	rs190981325
cg23574427	0.492795	0.617783	-0.124989	0.00734996	0.999998	4	122746245	R	II	BBS7	3'UTR	shore	chr4:122744557-122745267
cg12755141	0.370213	0.424695	-0.0544822	0.00735364	0.999998	8	130716399	F	II		intergenic region	open sea		rs193132621	11
cg09908171	0.532927	0.646628	-0.113701	0.00735548	0.999998	1	106778994	R	II		intergenic region	open sea		rs373645611;rs534481794	36;1
cg09644707	0.159584	0.223579	-0.0639946	0.00735586	0.999998	12	114885161	R	I		intergenic region	island	chr12:114885105-114885418	rs531873729;rs112446313	47;12
cg16480187	0.837586	0.895296	-0.05771	0.00735712	0.999998	5	137722208	R	II	KDM3B	gene body	open sea		rs571685098	2
cg24874173	0.87061	0.927104	-0.0564937	0.00736481	0.999998	1	145385677	F	II		intergenic region	shore	chr1:145385289-145385537	rs145534592	20
cg16823698	0.420827	0.500447	-0.0796202	0.00736747	0.999998	10	52274952	F	II	SGMS1	5'UTR	open sea		rs538006866;rs57999700;rs534483185	7;19;29
cg23128864	0.639101	0.691228	-0.0521275	0.0073736	0.999998	6	71230680	F	II	FAM135A	gene body	open sea		rs149872118;rs545950624;rs7746414;rs528538721	1;11;21;22
cg12141665	0.29108	0.345246	-0.0541662	0.00738065	0.999998	19	18600083	F	II	ELL	gene body	open sea		rs542821238	48
cg25613288	0.612763	0.681784	-0.0690213	0.00739855	0.999998	1	199712005	F	II		intergenic region	open sea		rs111498976;rs528888509	10;26
cg04257359	0.452961	0.510545	-0.0575848	0.00740729	0.999998	8	11543492	F	II	GATA4	5'UTR	open sea		rs552566516	7
cg01190276	0.697188	0.760504	-0.0633153	0.00740966	0.999998	3	24284272	F	II	THRB	5'UTR	open sea		rs545547862	27
cg20696730	0.285466	0.373235	-0.087769	0.00742349	0.999998	11	107590464	F	II		intergenic region	open sea		rs547016469;rs73559673;rs578100014	9;17;44
cg08576928	0.792728	0.857992	-0.0652636	0.00742798	0.999998	11	74859223	F	II		intergenic region	open sea		rs183804116;rs542033535;rs561888052	0;2;32
cg19003412	0.670474	0.731628	-0.061154	0.00743958	0.999998	4	74277799	F	II	ALB	gene body	open sea
cg11910670	0.791168	0.84216	-0.0509917	0.00744027	0.999998	2	193510202	R	II		intergenic region	open sea
cg09185075	0.790951	0.843882	-0.052931	0.00744142	0.999998	15	94710992	R	II		intergenic region	open sea
cg05765254	0.678813	0.599842	0.0789715	0.00745164	0.999998	1	152132853	R	II	RPTN	TSS1500	open sea		rs147896421;rs116251690
cg03005767	0.24533	0.390315	-0.144985	0.00745807	0.999998	5	11494492	R	II	CTNND2	gene body	open sea		rs182006833;rs560862312;rs112009249	36;3;1
cg16178743	0.822885	0.876265	-0.0533794	0.00746914	0.999998	6	131895275	F	II	ARG1	gene body	open sea		rs541784328;rs553531190;rs113901887;rs573475393	1;21;29;35
cg10474091	0.646466	0.70925	-0.0627839	0.00747313	0.999998	8	89101065	F	II	MMP16	gene body	open sea
cg06423211	0.41213	0.275713	0.136417	0.00750366	0.999998	19	551401	R	I		intergenic region	island	chr19:551290-551542	rs12608511;rs531751411
cg25592907	0.524774	0.642258	-0.117484	0.00750484	0.999998	11	73676012	F	II	DNAJB13	gene body	open sea		rs144947558;rs148650935;rs566578156	1;15;20
cg25304928	0.379997	0.295802	0.0841952	0.00750804	0.999998	3	132735976	F	II		intergenic region	open sea		rs544689814;rs11709819;rs53335201
cg04092800	0.181943	0.266592	-0.0846493	0.00751366	0.999998	5	40681444	F	II	PTGER4	gene body	island	chr5:40679502-40682081	rs199737472;rs201026372	32;41
cg18838701	0.153003	0.211891	-0.0588886	0.00751382	0.999998	19	55668612	F	II	TNNI3	gene body	shore	chr19:55667532-55668465
cg17330223	0.8503	0.90449	-0.0541896	0.00751582	0.999998	21	44012927	R	II		intergenic region	shelf	chr21:44007475-44010481	rs192963771;rs552909611;rs143398389;rs538681216;rs147548626;rs114990342	49;33;29;16;10;1
cg13832817	0.881652	0.787766	0.093886	0.00751832	0.999998	16	84861740	R	II	CRISPLD2	5'UTR	open sea		rs550551850;rs564072346
cg14615830	0.663914	0.746569	-0.0826556	0.0075217	0.999998	2	86716284	R	II	KDM3A	gene body	open sea		rs75933439;rs77978198;rs563171088	33;20;13
cg15416661	0.323575	0.264481	0.0590947	0.0075379	0.999998	6	28725789	R	I		intergenic region	open sea		rs537389417	48
cg00753829	0.22088	0.342454	-0.121574	0.00755102	0.999998	20	17641894	F	II	RRBP1	5'UTR	open sea		rs182865668;rs6080765;rs544040715	6;34;40
cg17433004	0.193303	0.250445	-0.0571425	0.00756311	0.999998	20	21087500	F	II		intergenic region	shore	chr20:21086139-21087175	rs571900458;rs147879349	30;49
cg12304200	0.123667	0.174102	-0.0504355	0.00758833	0.999998	10	97415476	F	II	ALDH18A1	5'UTR	shore	chr10:97415860-97416726	rs3793746	32
cg01152052	0.257975	0.333906	-0.0759314	0.00759054	0.999998	9	139690955	F	II	KIAA1984	gene body	shelf	chr9:139693983-139695096	rs188336199	31
cg01153972	0.67917	0.75104	-0.0718699	0.00760288	0.999998	13	20721044	R	II	GJA3	5'UTR	shelf	chr13:20716137-20717372	rs144931830	41
cg21624282	0.792642	0.843341	-0.0506983	0.00761011	0.999998	13	113030783	R	II	C13orf28	1st exon	open sea		rs115090262;rs148208558;rs527965970;rs376712879;rs80048274;rs146975122;rs201127697	40;37;33;13;12;8;1
cg10462597	0.837827	0.753592	0.0842347	0.00761741	0.999998	3	116996975	R	II		intergenic region	open sea		rs9865386;rs34732824;rs113736201	51
cg16575491	0.206311	0.256508	-0.0501967	0.00761996	0.999998	1	46395026	R	II	MAST2	gene body	open sea		rs189617530;rs568810329	33;5
cg17561500	0.627442	0.691604	-0.0641614	0.00762164	0.999998	7	4512658	F	II		intergenic region	open sea		rs183598414	31
cg05808124	0.797733	0.707104	0.0906284	0.00762241	0.999998	1	236514684	F	II		intergenic region	shelf	chr1:236511353-236511777	rs551887202	0
cg21220419	0.430402	0.513225	-0.0828227	0.00762303	0.999998	12	13515309	R	II		intergenic region	open sea		rs145564463;rs3081859;rs2417272;rs551514786	31;10;7;2
cg05057144	0.746488	0.808593	-0.0621055	0.00762752	0.999998	6	127897737	R	II	C6orf58	TSS1500	open sea		rs184505769;rs116991350	13;1
cg21685152	0.383399	0.448185	-0.0647853	0.00763364	0.999998	7	93023154	F	II		intergenic region	open sea		rs533039107;rs549689822	27;32
cg02784016	0.316239	0.402888	-0.0866489	0.00763571	0.999998	8	71384061	F	II	LOC101926892	gene body	open sea
cg25897946	0.766946	0.714724	0.0522222	0.00764499	0.999998	8	142834340	R	II		intergenic region	open sea		rs536901982;rs555015743	40;24
cg00927911	0.293056	0.378041	-0.0849849	0.0076466	0.999998	3	24534677	R	II	THRB-AS1	TSS1500	shore	chr3:24535844-24537436	rs553052757	43
cg23906612	0.523479	0.600143	-0.0766646	0.00765717	0.999998	6	43958679	R	II		intergenic region	open sea		rs9381270;rs552832864	22;19
cg05465922	0.40473	0.328692	0.0760388	0.0076681	0.999998	19	551234	R	II		intergenic region	shore	chr19:551290-551542	rs528631989;rs540366
cg20058848	0.491547	0.556627	-0.0650796	0.0076757	0.999998	2	96852116	F	II	STARD7	3'UTR	open sea		rs191555053	5
cg17804850	0.459011	0.554981	-0.0959706	0.00768097	0.999998	18	60052386	F	II	TNFRSF11A	3'UTR	island	chr18:60051869-60052387	rs528975442;rs548628692;rs565455241	6;7;26
cg15295407	0.330016	0.425507	-0.0954911	0.00768289	0.999998	8	27181586	F	II	PTK2B	TSS1500	shore	chr8:27183090-27183390
cg06792538	0.770002	0.82038	-0.0503775	0.00769062	0.999998	1	2954250	F	II		intergenic region	open sea		rs113172229;rs67908307	36;47
cg06189175	0.32184	0.244565	0.077275	0.00769196	0.999998	19	11592321	R	II	ELAVL3	TSS1500	island	chr19:11590295-11593643
cg18397193	0.61366	0.692786	-0.0791263	0.00769527	0.999998	3	109521852	R	II		intergenic region	open sea
cg02769522	0.69121	0.629753	0.061457	0.00769635	0.999998	3	27067098	R	II		intergenic region	open sea
cg09881199	0.376545	0.298196	0.0783492	0.0076984	0.999998	20	54819664	R	II		intergenic region	open sea		rs145596158	2
cg02492042	0.510161	0.570649	-0.0604886	0.0077057	0.999998	15	28089499	R	II	OCA2	gene body	open sea
cg16486109	0.810068	0.883664	-0.0735957	0.00771337	0.999998	11	613632	R	II	IRF7	gene body	shore	chr11:614760-616068	rs113389008;rs201648924;rs200604952	29;27;19
cg17133119	0.326389	0.397574	-0.0711849	0.00773162	0.999998	10	90746801	R	II	ACTA2	5'UTR	shelf	chr10:90750293-90751108	rs564870251;rs183701922	44;39
cg15315145	0.69398	0.744346	-0.0503658	0.00773569	0.999998	22	33278550	F	II	SYN3	gene body	open sea		rs529062519	45
cg27427295	0.854987	0.91521	-0.0602233	0.00773709	0.999998	2	99457337	R	II	KIAA1211L	gene body	open sea		rs186267768;rs71413809	36;35
cg24678113	0.713629	0.775471	-0.0618426	0.00774507	0.999998	1	3006466	R	I	PRDM16	gene body	open sea		rs559664523;rs182332298;rs149710996	12;2;1
cg19514328	0.575033	0.489621	0.0854117	0.00774878	0.999998	5	16129234	R	II	MARCH11	gene body	open sea		rs542847516;rs3761734;rs5346
cg14661959	0.137396	0.234028	-0.0966324	0.00775986	0.999998	1	152080471	R	II	TCHH	gene body	island	chr1:152079997-152081705	rs572574767	51
cg25734463	0.138538	0.195717	-0.0571792	0.00776032	0.999998	13	87747133	F	II		intergenic region	open sea		rs112125762	18
cg08352422	0.412209	0.477407	-0.0651987	0.00776314	0.999998	11	116095774	R	II		intergenic region	open sea		rs76548134;rs181453002;rs11600836;rs147101377;rs34493990	44;36;28;15;9
cg12939989	0.669614	0.751236	-0.081622	0.00776953	0.999998	4	171812144	F	II		intergenic region	open sea		rs574026531;rs148563292;rs190024250;rs111357422;rs545499597	1;6;21;40;47
cg17843376	0.182115	0.106081	0.0760339	0.0077749	0.999998	7	154586335	F	II	DPP6	gene body	island	chr7:154585682-154586336	rs565
cg16940809	0.579925	0.630515	-0.0505901	0.00777548	0.999998	13	114059651	F	I		intergenic region	shelf	chr13:114056100-114056577	rs554482232;rs573677872;rs534990891	0;29;45
cg00761160	0.665111	0.595946	0.0691648	0.00778339	0.999998	2	237101955	R	II		intergenic region	open sea		rs529891862;rs187393350;rs192287729
cg12233058	0.743004	0.805199	-0.0621941	0.00778619	0.999998	5	6793165	R	II		intergenic region	open sea
cg17703391	0.201281	0.268078	-0.0667966	0.00779056	0.999998	2	101664009	F	II	TBC1D8	gene body	open sea		rs115561705	16
cg07924145	0.830466	0.898134	-0.0676686	0.00780055	0.999998	14	20936871	R	II	PNP	TSS1500	open sea		rs188312572;rs149762069	43;23
cg25103152	0.479879	0.552535	-0.0726564	0.00780576	0.999998	5	2151455	R	II		intergenic region	open sea
cg14368297	0.695909	0.748507	-0.0525984	0.00782227	0.999998	5	10373653	R	II	MARCH6	gene body	open sea
cg08933688	0.672047	0.726416	-0.0543693	0.00782328	0.999998	22	30603318	F	II		intergenic region	open sea		rs560458989	39
cg03423957	0.630551	0.682227	-0.0516754	0.00782717	0.999998	22	31555670	R	II	RNF185	TSS1500	shore	chr22:31556124-31556466
cg09838028	0.637292	0.552881	0.0844106	0.00783088	0.999998	7	122523306	F	II	CADPS2	gene body	shelf	chr7:122525748-122526959	rs799
cg21319182	0.81308	0.738949	0.0741311	0.00783603	0.999998	13	113467164	F	II	ATP11A	gene body	shelf	chr13:113464191-113464413	rs18911
cg23356707	0.813036	0.746573	0.066463	0.00783856	0.999998	9	130841632	R	II	SLC25A25	gene body	open sea		rs186284986;rs374341066	47;
cg06844968	0.353203	0.42036	-0.0671573	0.00783878	0.999998	18	24131604	R	II	KCTD1	5'UTR	shore	chr18:24126780-24131138	rs185564133	48
cg01964170	0.801348	0.853027	-0.0516795	0.00784356	0.999998	14	54414764	F	II		intergenic region	shore	chr14:54413304-54413764	rs143697438	0
cg18774117	0.508548	0.577381	-0.0688331	0.00784514	0.999998	6	19922172	R	II		intergenic region	open sea		rs564882281	29
cg17380474	0.510379	0.587771	-0.0773926	0.00784782	0.999998	22	30609292	R	II		intergenic region	open sea		rs34028872;rs561642604	35;2
cg09977284	0.283434	0.200945	0.0824883	0.00785523	0.999998	6	114225171	R	II	FLJ34503	TSS1500	open sea		rs182566554	38
cg05217588	0.573144	0.633294	-0.0601504	0.00785755	0.999998	8	53703667	F	II		intergenic region	open sea		rs139403125;rs557451773;rs571160932	0;1;18
cg03558837	0.307747	0.396512	-0.0887645	0.00785811	0.999998	2	239029375	R	II	ESPNL	gene body	open sea		rs555477859;rs565712441;rs1867890	44;35;16
cg24764437	0.823978	0.881207	-0.0572299	0.00785907	0.999998	5	159409987	F	II		intergenic region	open sea		rs181608976;rs537089379;rs34070481;rs563257316	17;21;30;31
cg21775007	0.0269542	0.105718	-0.0787635	0.00786059	0.999998	8	11205619	R	II	TDH	gene body	island	chr8:11204825-11205689	rs557247905;rs575638802;rs7816601;rs7816606	43;36;28;19
cg27475349	0.762757	0.702649	0.060109	0.00786642	0.999998	4	165119222	F	II	ANP32C	TSS1500	open sea		rs544754320;rs5547814
cg07323676	0.183462	0.266642	-0.0831804	0.00787327	0.999998	20	23422447	F	II	CSTL1	gene body	open sea		rs536885601;rs6114086	1;32
cg19654882	0.474756	0.568999	-0.0942433	0.00787566	0.999998	11	3829219	R	II	PGAP2	gene body	shore	chr11:3829696-3830004
cg08042254	0.563937	0.628492	-0.0645546	0.0078774	0.999998	1	21399544	F	II	EIF4G3	5'UTR	open sea
cg13628006	0.421646	0.512325	-0.0906786	0.00788258	0.999998	10	34446040	F	II	PARD3	gene body	open sea		rs181802160;rs184685945	0;17
cg22180646	0.495658	0.580959	-0.085301	0.0078895	0.999998	15	70447157	R	II		intergenic region	open sea		rs575923190	2
cg13789229	0.634529	0.697207	-0.0626785	0.00789116	0.999998	1	7562304	F	II	CAMTA1	gene body	open sea		rs1725260	35
cg16846532	0.626673	0.690842	-0.064169	0.00789996	0.999998	7	50634648	R	I	DDC	TSS1500	open sea
cg06574229	0.331633	0.395946	-0.0643135	0.0079116	0.999998	9	140064863	F	II	LRRC26	TSS1500	island	chr9:140061735-140064864
cg16680624	0.764813	0.843462	-0.0786493	0.00791276	0.999998	7	30516376	R	II	NOD1	5'UTR	shore	chr7:30517987-30518610	rs530142108	2
cg23353602	0.522605	0.426868	0.0957369	0.0079141	0.999998	16	8396009	R	II		intergenic region	open sea		rs574533980;rs541938112	44;39
cg18086868	0.48581	0.375835	0.109975	0.00791993	0.999998	1	220463627	F	II		intergenic region	open sea		rs192887048	15
cg24737783	0.188333	0.244471	-0.0561374	0.00792015	0.999998	1	109204304	R	II	C1orf59	TSS200	island	chr1:109203593-109204378	rs538460330;rs559089302	36;35
cg16040614	0.726996	0.782609	-0.0556134	0.00793986	0.999998	6	32118811	F	II	PRRT1	gene body	shore	chr6:32116590-32117229
cg11251498	0.613701	0.666313	-0.0526117	0.00794361	0.999998	8	39792769	R	II	IDO2	gene body	open sea		rs537523508;rs80036871	33;1
cg22724167	0.781185	0.832952	-0.0517669	0.00795398	0.999998	15	27784588	R	II		intergenic region	shelf	chr15:27786718-27787060	rs574315124	17
cg23327276	0.301001	0.386407	-0.0854056	0.00795804	0.999998	5	138677027	R	II	PAIP2	TSS1500	shore	chr5:138677333-138678248	rs151114836;rs118111558	37;10
cg06711458	0.451667	0.53157	-0.0799029	0.00796901	0.999998	13	97683517	R	II		intergenic region	open sea		rs74404065;rs558602621	37;23
cg26880777	0.570937	0.633359	-0.0624225	0.00797236	0.999998	1	20835335	F	II	MUL1	TSS1500	shore	chr1:20834416-20834883	rs75230582;rs142033785	4;12
cg16169864	0.511907	0.570842	-0.0589347	0.0079817	0.999998	4	48228497	F	II	TEC	gene body	open sea		rs531100791;rs143044665;rs76538629;rs189971263	35;37;44;45
cg16512163	0.756375	0.65536	0.101015	0.00799528	0.999998	13	114888551	F	II	RASA3	gene body	open sea		rs146390522;rs185738229;rs93
cg02443306	0.523387	0.602895	-0.0795077	0.007997	0.999998	11	268923	R	II		intergenic region	open sea		rs555169957;rs150646208;rs369449244	40;28;2
cg21182616	0.85027	0.903503	-0.0532326	0.00800143	0.999998	4	1363182	F	II	KIAA1530	gene body	shore	chr4:1364146-1364349	rs532775052	1
cg05335564	0.806148	0.859911	-0.0537638	0.00801127	0.999998	22	26802270	F	II		intergenic region	open sea
cg21771140	0.124315	0.255655	-0.131339	0.00804248	0.999998	8	137272357	F	II		intergenic region	open sea
cg00423598	0.820081	0.884184	-0.0641028	0.00804501	0.999998	7	156296491	R	II		intergenic region	open sea		rs188650307	23
cg09077801	0.561335	0.630156	-0.0688211	0.00805332	0.999998	4	137601528	R	II		intergenic region	open sea		rs185106197	4
cg04656171	0.529865	0.598443	-0.0685786	0.00805782	0.999998	15	42211689	F	II	EHD4	gene body	island	chr15:42211419-42211701
cg03927133	0.246793	0.414717	-0.167923	0.00805865	0.999998	15	41794293	R	II	ITPKA	gene body	island	chr15:41793562-41795305	rs140599842	49
cg08663505	0.569485	0.503153	0.0663316	0.00806179	0.999998	15	88308153	R	II		intergenic region	open sea		rs73446740	10
cg01697762	0.488711	0.384143	0.104568	0.00806536	0.999998	11	84844116	F	II	DLG2	gene body	open sea		rs192941093;rs556077073;rs1
cg08076955	0.684596	0.586531	0.0980649	0.00806919	0.999998	17	46608462	F	II	HOXB1	TSS200	shore	chr17:46607804-46608390	rs560
cg10306051	0.612373	0.678142	-0.0657689	0.00807098	0.999998	9	101285771	F	II	GABBR2	gene body	open sea		rs535158982;rs555163401	2;15
cg25317305	0.718229	0.779434	-0.0612055	0.00808631	0.999998	16	75301440	F	II	BCAR1	TSS1500	shore	chr16:75298976-75300186	rs57803698;rs533106356	8;9
cg04172761	0.800157	0.874336	-0.0741791	0.00809093	0.999998	7	67951046	R	II		intergenic region	open sea		rs543881851;rs4718760;rs529440079	31;9;8
cg08831095	0.815348	0.758887	0.0564614	0.00809793	0.999998	12	113226433	F	II		intergenic region	open sea		rs113446921;rs576401574	17;45
cg19702047	0.153168	0.207785	-0.0546171	0.0081012	0.999998	6	51360218	F	II		intergenic region	open sea		rs184329686;rs562090639;rs188634087	0;12;26
cg15905329	0.307068	0.234303	0.0727658	0.00810248	0.999998	7	134575811	F	II	CALD1	TSS1500	open sea		rs181217200;rs554396152
cg01819167	0.868771	0.815958	0.0528133	0.00811083	0.999998	12	34530799	R	II		intergenic region	open sea		rs573899532	22
cg12736501	0.287416	0.202111	0.0853047	0.00811322	0.999998	2	121433170	F	II		intergenic region	open sea		rs570356189;rs142054542	35;51
cg08761155	0.102564	0.1971	-0.0945362	0.00811655	0.999998	1	111574786	F	II		intergenic region	open sea		rs183307617;rs1777140;rs149178982	1;8;9
cg04332818	0.211792	0.159095	0.0526967	0.00811704	0.999998	4	123747750	R	II	FGF2	TSS200	island	chr4:123747740-12374898
cg17294350	0.548157	0.605432	-0.0572753	0.00812079	0.999998	8	61697156	R	II	CHD7	gene body	open sea		rs571420998	2
cg02780210	0.566523	0.617658	-0.0511353	0.00812549	0.999998	17	37732690	F	II		intergenic region	shelf	chr17:37729711-37730315	rs541616729;rs560128259	15;42
cg12300018	0.480945	0.536004	-0.0550583	0.00814201	0.999998	8	63903574	F	II	NKAIN3	3'UTR	open sea
cg15743793	0.586851	0.649576	-0.0627256	0.00814243	0.999998	6	24843926	R	II	FAM65B	gene body	open sea
cg07120790	0.649845	0.708657	-0.058812	0.00814249	0.999998	10	105253001	R	II	NEURL1	TSS1500	shore	chr10:105253191-105254428	rs570638840;rs531377000	45;8
cg14155724	0.882133	0.803258	0.078875	0.00814711	0.999998	6	27276867	R	II	POM121L2	1st exon	shelf	chr6:27279794-27280635
cg09587920	0.512937	0.572847	-0.0599091	0.00814753	0.999998	9	73005204	F	II	KLF9	gene body	open sea		rs185284667	28
cg23685650	0.342838	0.41034	-0.0675017	0.00814927	0.999998	14	56045894	R	II	KTN1	TSS1500	shore	chr14:56046634-56047986	rs79849469	10
cg20077104	0.395555	0.496995	-0.10144	0.00815194	0.999998	7	109893261	R	II		intergenic region	open sea
cg00051662	0.77629	0.696678	0.0796118	0.00815439	0.999998	10	96521086	F	II	CYP2C19	TSS1500	open sea		rs182166092	43
cg04790749	0.813726	0.867278	-0.0535521	0.00816467	0.999998	17	34123272	R	II	MMP28	TSS1500	shore	chr17:34122024-34122801
cg11290265	0.452049	0.616489	-0.164439	0.00816827	0.999998	4	15375866	R	II	C1QTNF7	TSS1500	open sea
cg22825473	0.398881	0.484081	-0.0852001	0.00817357	0.999998	12	124773870	R	II	FAM101A	1st exon	open sea		rs78015427	1
cg24213115	0.21795	0.320701	-0.102751	0.00817451	0.999998	11	121970740	R	II	LOC399959	gene body	open sea		rs553744595;rs572320615;rs376017478	47;39;27
cg04755582	0.461933	0.366705	0.0952284	0.00817452	0.999998	12	53153577	F	II		intergenic region	open sea		rs553457442	1
cg01251603	0.740363	0.820062	-0.0796985	0.00817566	0.999998	15	26874098	R	II	GABRB3	gene body	island	chr15:26874097-26874528	rs540924786	24
cg09162625	0.764651	0.708442	0.0562084	0.00817655	0.999998	11	89226831	R	II	NOX4	TSS1500	shelf	chr11:89224416-89224718	rs5
cg13316625	0.705937	0.637303	0.0686339	0.00821239	0.999998	12	117801001	R	II	NOS1	TSS1500	shore	chr12:117798076-117799448
cg25813359	0.753742	0.689486	0.0642559	0.00821305	0.999998	12	93767088	R	II	LOC643339	gene body	open sea		rs117634298;rs543593851	3;
cg27560660	0.288821	0.220115	0.0687057	0.00823119	0.999998	6	127397804	F	II		intergenic region	open sea		rs555852332;rs574234815	1;21
cg00989002	0.362737	0.44356	-0.0808224	0.0082452	0.999998	16	52225569	R	II		intergenic region	open sea		rs557872078	8
cg07756124	0.87577	0.931774	-0.0560039	0.00825562	0.999998	2	239665694	F	II		intergenic region	open sea		rs4470287	16
cg13968690	0.794881	0.8664	-0.0715188	0.00826159	0.999998	3	151164707	R	II	IGSF10	gene body	open sea		rs187467877;rs145551493;rs145119548;rs35114212;rs148001595	44;37;35;2;1
cg19654399	0.760357	0.813745	-0.0533875	0.00827533	0.999998	8	108334258	R	II	ANGPT1	gene body	open sea		rs568159633	2
cg04460557	0.138573	0.197206	-0.0586335	0.0082804	0.999998	22	18042646	F	II	SLC25A18	TSS1500	open sea		rs187314069;rs542432640;rs372107225;rs115090319	1;34;36;38
cg04446983	0.562531	0.62842	-0.0658897	0.00828409	0.999998	6	20530262	R	II		intergenic region	open sea		rs568601850;rs572971774	44;29
cg10468550	0.262498	0.388201	-0.125703	0.00829304	0.999998	4	186578169	F	II	SORBS2	TSS200	open sea		rs372999372;rs569707808	9;49
cg18705301	0.596913	0.315789	0.281124	0.00829543	0.999998	15	41695430	F	II	NDUFAF1	TSS1500	shore	chr15:41694493-41694756	rs56
cg21207019	0.270457	0.367353	-0.0968959	0.00830445	0.999998	22	38123886	F	II	TRIOBP	gene body	open sea		rs537681615	1
cg10869081	0.755109	0.82977	-0.0746611	0.00830801	0.999998	1	41304155	F	II	KCNQ4	gene body	island	chr1:41303355-41304436	rs566247637;rs528812659;rs200757822;rs568378556;rs537008263	5;12;23;30;47
cg00761644	0.67418	0.735488	-0.0613085	0.00832322	0.999998	7	138791991	R	II	ZC3HAV1	gene body	shore	chr7:138793113-138794608	rs143494441	35
cg09099500	0.489581	0.574454	-0.0848726	0.0083318	0.999998	1	117635821	F	II	MIR942	TSS1500	open sea		rs543035693	1
cg13519106	0.670062	0.770668	-0.100605	0.00833659	0.999998	9	6654943	F	II		intergenic region	open sea		rs142078267;rs541863520	1;47
cg26623753	0.586339	0.677439	-0.0910997	0.00833992	0.999998	19	39224370	F	II	CAPN12	gene body	shelf	chr19:39226725-39226983	rs566043949;rs150655757;rs4801861	0;1;43
cg08918272	0.87064	0.805278	0.0653613	0.0083421	0.999998	6	142767650	F	II		intergenic region	open sea		rs550758495;rs149806703	38;39
cg21325808	0.310761	0.226501	0.08426	0.00834217	0.999998	6	112972723	F	II		intergenic region	open sea		rs183736709;rs189001438;rs528538
cg05059158	0.119484	0.198879	-0.0793947	0.00834289	0.999998	5	89705660	F	II	CETN3	TSS200	shore	chr5:89705343-89705580	rs556022460;rs56361063	12;46
cg18140268	0.147347	0.231294	-0.0839475	0.00834359	0.999998	1	147781827	F	II		intergenic region	shore	chr1:147782066-147782473	rs587674164;rs587703477	29;48
cg10732601	0.315344	0.418838	-0.103494	0.00834838	0.999998	1	34346098	F	II	CSMD2-AS1	gene body	open sea		rs145942919;rs539331610	1;6
cg24049888	0.148922	0.221376	-0.072454	0.00834869	0.999998	11	111250129	F	I	POU2AF1	1st exon	open sea		rs548388770;rs147974379	23;34
cg00966659	0.774036	0.826846	-0.0528098	0.00836502	0.999998	12	10162301	R	II	CLEC12B	TSS1500	open sea		rs546235347;rs542211721	40;7
cg10399005	0.817008	0.87656	-0.0595516	0.0083723	0.999998	14	70316898	F	I		intergenic region	island	chr14:70316847-70317240	rs563728301;rs72725797;rs543782928	2;6;28
cg15525759	0.825261	0.882537	-0.0572762	0.0083762	0.999998	5	35048360	R	II	AGXT2	TSS200	open sea		rs114432545;rs541976460;rs561719695;rs139569967;rs189527766	44;29;22;13;2
cg23122642	0.697264	0.846381	-0.149117	0.00838297	0.999998	2	113992694	R	II	PAX8-AS1	TSS1500	shore	chr2:113993204-113994075	rs140910897;rs532802968	48;12
cg16938400	0.196823	0.129332	0.0674911	0.00838334	0.999998	16	17701303	F	II		intergenic region	open sea		rs528535502;rs116785875;rs551663509
cg03815062	0.701954	0.759255	-0.0573006	0.00838765	0.999998	12	40537425	R	II		intergenic region	open sea
cg09662588	0.383903	0.436091	-0.0521884	0.00839227	0.999998	17	58114439	F	II		intergenic region	open sea		rs549162975	16
cg00072675	0.758005	0.808235	-0.0502299	0.00839516	0.999998	1	56942628	R	II		intergenic region	shore	chr1:56943401-56943669	rs555357845	17
cg22680020	0.659772	0.73685	-0.0770786	0.00839989	0.999998	20	43965440	F	II	SDC4	gene body	open sea		rs543805140;rs149871450	1;6
cg12711961	0.217414	0.285898	-0.068484	0.00840454	0.999998	5	191600	R	II	LRRC14B	TSS200	shore	chr5:191792-192544	rs529327656;rs190963906	40;30
cg24027669	0.924985	0.840667	0.0843177	0.00840512	0.999998	6	118699056	R	II		intergenic region	open sea		rs542596194	49
cg16971621	0.270731	0.373688	-0.102956	0.0084055	0.999998	8	142167457	R	II	DENND3	gene body	open sea
cg24897126	0.393944	0.454849	-0.0609043	0.00840669	0.999998	1	6474383	R	II		intergenic region	open sea		rs541868706;rs72633460	49;21
cg00005083	0.851937	0.90907	-0.0571329	0.00841791	0.999998	6	46655543	F	I	TDRD6	TSS200	island	chr6:46655262-46656738	rs182747628	7
cg25242423	0.338109	0.422572	-0.0844633	0.00847565	0.999998	19	12940950	F	II	RTBDN	gene body	shore	chr19:12939415-12939662	rs183700620;rs369433961;rs187961902;rs566896198;rs537573142	0;1;23;40;47
cg09486988	0.799251	0.60166	0.19759	0.0084841	0.999998	10	27303706	R	II	ANKRD26	gene body	open sea		rs74128529;rs2274742;rs53
cg02830749	0.802355	0.882465	-0.08011	0.00848721	0.999998	4	154451068	R	II	KIAA0922	gene body	open sea
cg20433447	0.732884	0.793508	-0.0606242	0.00848734	0.999998	1	54868559	F	II	SSBP3	gene body	shelf	chr1:54870853-54872476	rs557560895;rs576090798;rs541522129	1;4;32
cg15645203	0.666821	0.730322	-0.0635009	0.00850381	0.999998	10	131631713	R	I		intergenic region	open sea		rs142497177;rs543984304;rs560254350;rs146908926;rs546220727	44;43;28;2;1
cg05343106	0.714664	0.775095	-0.0604306	0.00850933	0.999998	11	73661229	F	II	DNAJB13	TSS200	open sea		rs72982956;rs149304227	22;26
cg01799146	0.815538	0.870718	-0.0551802	0.0085111	0.999998	16	5811188	F	II		intergenic region	open sea		rs547035183;rs565337454;rs539092761;rs551051650;rs569444806	1;5;10;44;47
cg08736471	0.554181	0.618506	-0.0643245	0.00851372	0.999998	19	41712715	F	II	CYP2S1	3'UTR	open sea		rs550002210	39
cg13675040	0.759558	0.685456	0.0741015	0.00852056	0.999998	5	111962643	R	II	LOC102467214	TSS1500	open sea		rs115767213;rs5
cg13440206	0.203483	0.140455	0.0630287	0.00853009	0.999998	9	133736192	R	II	ABL1	gene body	shore	chr9:133738154-133738408	rs1425
cg01957585	0.865323	0.81173	0.0535925	0.00853028	0.999998	8	18541446	F	II	PSD3	gene body	open sea		rs553795985	0
cg01199228	0.502249	0.562286	-0.0600365	0.0085388	0.999998	10	129448059	R	II		intergenic region	open sea		rs150172930;rs191468415;rs574232784;rs542796699;rs561349903;rs183632203;rs138627310	50;38;36;31;5;2;1
cg09757741	0.5439	0.645473	-0.101573	0.00854012	0.999998	12	54197762	F	II		intergenic region	open sea		rs2031055;rs535174957;rs553647834	10;41;51
cg10601234	0.864185	0.813813	0.0503723	0.00854049	0.999998	15	25523666	F	II		intergenic region	open sea		rs185152438;rs557857343;rs28488394
cg21036165	0.735489	0.814019	-0.0785305	0.00854446	0.999998	22	18912215	F	II	PRODH	gene body	open sea		rs531781132;rs542433001;rs560777795	0;1;20
cg18618431	0.807014	0.859179	-0.0521652	0.00855683	0.999998	8	134531916	R	II	ST3GAL1	5'UTR	open sea		rs558129019	1
cg00789015	0.118471	0.189598	-0.0711269	0.00855831	0.999998	2	79268283	F	II		intergenic region	open sea		rs568897997;rs140165541;rs557533724;rs562452044	12;13;15;27
cg06281721	0.496997	0.575545	-0.0785477	0.00855907	0.999998	7	20686712	F	II	ABCB5	TSS1500	open sea
cg15591276	0.292133	0.351841	-0.0597075	0.0085657	0.999998	7	1265851	F	II		intergenic region	shore	chr7:1263496-1264364	rs545715945;rs149663374;rs560428703	13;36;37
cg25794707	0.803235	0.864268	-0.0610331	0.00858838	0.999998	4	166130554	R	II	KLHL2	TSS1500	shore	chr4:166128385-166129255	rs529166244;rs550475584;rs569017412;rs140283593;rs551848252	49;42;40;30;22
cg11251554	0.468978	0.533887	-0.0649093	0.00859051	0.999998	19	54204562	F	II	MIR518B	TSS1500	open sea		rs540637783;rs531146119;rs369251038;rs140984863;rs535010653;rs113437661;rs112402190	0;2;21;28;29;34;42
cg26548185	0.199207	0.272782	-0.0735751	0.00859631	0.999998	13	111464743	F	II		intergenic region	island	chr13:111464738-111465988
cg27562454	0.341722	0.414298	-0.0725765	0.00859971	0.999998	13	96276297	R	II	DZIP1	gene body	open sea		rs72514990	16
cg20382172	0.777594	0.719592	0.0580025	0.00862838	0.999998	21	46041363	R	II	TSPEAR	gene body	open sea		rs587758235;rs587641593;rs5
cg13286984	0.871926	0.817948	0.0539786	0.00863203	0.999998	4	102713409	R	II	BANK1	gene body	shore	chr4:102711829-102712199	rs189564
cg18741908	0.59178	0.650241	-0.0584612	0.00866064	0.999998	3	169756818	F	II	GPR160	5'UTR	island	chr3:169755594-169756847	rs2287483	28
cg18814616	0.139384	0.311374	-0.17199	0.00867548	0.999998	15	42656991	R	II	CAPN3	gene body	open sea		rs573849791;rs542848526;rs116612028;rs201200475	42;17;10;1
cg00595982	0.737893	0.802908	-0.065015	0.00867881	0.999998	16	19869443	F	II	IQCK	3'UTR	open sea		rs190135611;rs566219363;rs74504262;rs149157560	0;4;14;39
cg07760369	0.702112	0.754824	-0.0527114	0.00868039	0.999998	16	696801	F	II	FAM195A	gene body	island	chr16:696495-696802	rs543969180;rs565258608	42;43
cg21375750	0.847273	0.910928	-0.0636546	0.00868193	0.999998	13	112243316	R	II		intergenic region	open sea		rs76207206;rs188149347;rs1163648	45;38;13
cg08071142	0.481015	0.5533	-0.0722846	0.00870184	0.999998	15	76034073	R	II		intergenic region	shelf	chr15:76030564-76031664	rs559613628	1
cg05840707	0.907947	0.841362	0.0665857	0.00871666	0.999998	5	173639013	F	II		intergenic region	open sea		rs189149097;rs540156061;rs548898621;
cg11434155	0.860957	0.915222	-0.0542651	0.00871883	0.999998	5	486851	R	II	SLC9A3	gene body	shore	chr5:488250-488710	rs13165421	39
cg10068516	0.217051	0.279934	-0.062883	0.0087208	0.999998	9	109678810	R	II	ZNF462	5'UTR	open sea		rs537071458;rs555063829	38;5
cg10887224	0.306992	0.367702	-0.0607104	0.00872499	0.999998	17	46869853	F	II	TTLL6	gene body	open sea		rs8068884	45
cg05367863	0.352214	0.420592	-0.0683783	0.0087268	0.999998	2	159612494	F	II		intergenic region	open sea		rs371453427	49
cg06104769	0.185795	0.300602	-0.114808	0.00872819	0.999998	12	45366486	F	II		intergenic region	open sea		rs150805302	48
cg02577240	0.5716	0.660893	-0.0892931	0.0087419	0.999998	2	40739938	R	II	SLC8A1	TSS1500	open sea		rs141386592	46
cg00526628	0.569942	0.638828	-0.0688861	0.00874216	0.999998	12	126106447	R	II	TMEM132B	TSS1500	open sea		rs115704910;rs11833193;rs548884491	48;9;2
cg20302660	0.248779	0.317791	-0.0690116	0.00874322	0.999998	11	5894127	F	II		intergenic region	open sea		rs377208478;rs545312942	10;35
cg12669300	0.779187	0.831071	-0.0518836	0.00874774	0.999998	5	143138263	R	II		intergenic region	open sea		rs370644603;rs2932527	39;2
cg18622538	0.566739	0.506977	0.0597627	0.00875035	0.999998	12	34523825	R	II		intergenic region	open sea		rs112983596;rs374322972;rs5320593
cg25473366	0.693814	0.751567	-0.0577534	0.00875127	0.999998	8	94600168	R	II	LINC00535	gene body	open sea
cg06272272	0.436808	0.529789	-0.0929804	0.00875701	0.999998	10	112684117	R	II	SHOC2	5'UTR	open sea		rs73343849	32
cg22118202	0.859943	0.91644	-0.0564961	0.00875777	0.999998	12	131742641	R	II		intergenic region	open sea		rs549389268;rs569517563	43;18
cg24801123	0.116977	0.179745	-0.062768	0.00875812	0.999998	7	45615503	F	II	ADCY1	gene body	island	chr7:45613386-45615504
cg16046891	0.743246	0.803841	-0.0605945	0.00876612	0.999998	1	111175165	F	II	KCNA2	TSS1500	open sea		rs116834212;rs561473561;rs530268415	1;37;49
cg23120013	0.654903	0.589576	0.0653268	0.00880367	0.999998	9	92171941	R	II		intergenic region	open sea		rs62559571;rs556969698;rs567286222
cg12045875	0.747682	0.843299	-0.0956169	0.00880948	0.999998	6	74104594	R	I	DDX43	1st exon	island	chr6:74104425-74104878	rs558198;rs930806	39;28
cg10891521	0.592476	0.648055	-0.055579	0.00881806	0.999998	17	81047941	R	II	METRNL	gene body	island	chr17:81047515-81047965	rs537589100;rs556200155;rs567996223;rs535046234	45;29;6;4
cg10342813	0.783618	0.669241	0.114377	0.00884149	0.999998	2	9621807	F	II	IAH1	gene body	open sea		rs562205586;rs530925724;rs175242
cg21625568	0.610232	0.668894	-0.0586618	0.00884543	0.999998	5	173738479	F	II		intergenic region	shore	chr5:173738806-173739534	rs144650372	3
cg27416171	0.620911	0.691857	-0.0709454	0.00885128	0.999998	11	92644726	F	II		intergenic region	shelf	chr11:92648683-92649103	rs369468151	1
cg10840551	0.645475	0.725092	-0.0796177	0.00885443	0.999998	7	156397958	R	II		intergenic region	shelf	chr7:156400018-156400712	rs553874741	32
cg26863891	0.902445	0.851079	0.0513658	0.00885702	0.999998	1	52060527	R	II		intergenic region	open sea		rs139712431;rs548794974	38;24
cg23320693	0.803814	0.747062	0.0567518	0.00885728	0.999998	12	6443282	F	II	TNFRSF1A	gene body	open sea		rs199961053;rs150511666;rs1
cg24669786	0.842223	0.892589	-0.0503658	0.00886157	0.999998	7	92731118	F	II	SAMD9	gene body	open sea		rs555431592	0
cg15261751	0.860717	0.807849	0.0528678	0.00887046	0.999998	6	12664759	R	II		intergenic region	open sea
cg01542719	0.754815	0.807633	-0.0528183	0.00887286	0.999998	3	154042778	F	II	DHX36	TSS1500	shore	chr3:154042004-154042376	rs528716822	32
cg19953352	0.845463	0.901979	-0.0565162	0.00887971	0.999998	2	238538744	F	II	LRRFIP1	gene body	shore	chr2:238535561-238536840	rs4663766;rs573873076;rs542581598	10;29;36
cg03737522	0.575454	0.637419	-0.0619649	0.00888506	0.999998	14	36432857	R	II		intergenic region	open sea		rs563057013;rs142966145;rs181559073	23;2;1
cg17026838	0.69781	0.753428	-0.0556186	0.00888688	0.999998	10	114250866	F	II	VTI1A	gene body	open sea		rs144369339;rs148795123;rs190837174	0;1;18
cg16651895	0.750565	0.69577	0.054795	0.00889126	0.999998	16	77910291	F	II	VAT1L	gene body	open sea		rs200966564;rs150412236;rs3
cg20064905	0.865478	0.810504	0.0549742	0.00889272	0.999998	7	73039553	F	II	MLXIPL	TSS1500	shore	chr7:73037528-73038957	rs5
cg14091372	0.45912	0.512557	-0.0534375	0.00889677	0.999998	5	80339751	R	II	RASGRF2	gene body	open sea
cg21077074	0.802395	0.857604	-0.0552093	0.00890187	0.999998	20	60293609	F	II	CDH4	gene body	open sea		rs142496285;rs571312991;rs149634457;rs115289851;rs191273019	0;12;31;43;44
cg21855316	0.542396	0.671032	-0.128636	0.00890511	0.999998	22	36600979	F	II	APOL4	TSS200	open sea		rs576802578	6
cg14405771	0.670883	0.730397	-0.0595145	0.00891466	0.999998	5	141095494	R	II		intergenic region	open sea
cg04299357	0.360255	0.414895	-0.0546404	0.00891475	0.999998	14	95957604	R	II		intergenic region	open sea		rs534572967;rs553121954	26;2
cg07751849	0.433941	0.506425	-0.0724833	0.00891995	0.999998	12	76093893	F	II		intergenic region	open sea		rs550940892;rs187204200	5;37
cg11299081	0.534448	0.594571	-0.0601235	0.00892718	0.999998	10	50991902	F	II		intergenic region	open sea
cg15552792	0.845539	0.774367	0.0711722	0.00893281	0.999998	16	78001483	R	II	VAT1L	gene body	open sea		rs551316299	1
cg02214623	0.69889	0.749282	-0.0503922	0.00893634	0.999998	5	180671896	F	II	GNB2L1	TSS1500	shore	chr5:180673068-180673694
cg07385257	0.563686	0.664069	-0.100383	0.00893838	0.999998	8	35803167	F	II		intergenic region	open sea		rs565787022;rs530232324;rs185151618;rs570260697	9;20;38;46
cg04556210	0.67685	0.731525	-0.0546747	0.00894234	0.999998	19	47840110	R	II	GPR77	TSS1500	open sea
cg18023041	0.553489	0.610751	-0.0572622	0.00894382	0.999998	11	19831490	F	II	NAV2	gene body	open sea		rs190223941	28
cg06564751	0.806185	0.741817	0.0643679	0.00895371	0.999998	6	151560775	R	II	AKAP12	TSS1500	island	chr6:151560766-151560993
cg20943372	0.646297	0.708368	-0.0620715	0.00896179	0.999998	3	186993527	R	II	MASP1	gene body	open sea		rs79882122;rs563784795;rs147292788;rs541286135;rs560011680	49;41;32;27;12
cg13490977	0.342934	0.412121	-0.0691869	0.00897428	0.999998	11	12884705	R	II	TEAD1	gene body	open sea
cg24998754	0.731771	0.796675	-0.0649038	0.00898601	0.999998	5	26669882	R	II		intergenic region	island	chr5:26669548-26669904	rs555497934;rs573820228;rs538305248	41;9;5
cg27559586	0.855721	0.802662	0.0530589	0.00898631	0.999998	20	31622019	F	II	BPIFB6	gene body	open sea		rs187134186;rs202152252;rs
cg14306953	0.796597	0.860587	-0.0639898	0.00899404	0.999998	4	15428487	F	II	C1QTNF7	TSS1500	open sea		rs139105239;rs543017236	18;38
cg01446571	0.856143	0.915965	-0.0598219	0.00899487	0.999998	17	39558499	F	II		intergenic region	open sea		rs569562944;rs533677334	1;5
cg05812217	0.722166	0.791464	-0.0692982	0.00899906	0.999998	14	95652519	R	II	CLMN	3'UTR	open sea		rs557476051	3
cg23501228	0.537109	0.629536	-0.0924273	0.00900947	0.999998	6	75917468	F	II		intergenic region	shore	chr6:75914705-75916387	rs544390995;rs240368;rs530315477;rs148987319;rs111606162	1;18;19;27;42
cg23882790	0.699209	0.611684	0.0875252	0.0090143	0.999998	19	21203004	F	II	ZNF430	TSS1500	open sea		rs566085765;rs369191
cg19023876	0.162977	0.260722	-0.0977449	0.00903387	0.999998	1	247611931	R	II	NLRP3	3'UTR	shelf	chr1:247614695-247614944	rs199713471	11
cg11678652	0.679412	0.615393	0.0640192	0.00903411	0.999998	6	88494178	F	II	LOC101928911	TSS1500	open sea
cg24185569	0.447883	0.550678	-0.102795	0.0090352	0.999998	7	42019821	F	II	GLI3	gene body	open sea		rs371132170;rs10486730	0;49
cg20107491	0.581856	0.644574	-0.0627187	0.0090361	0.999998	11	46312763	F	II	CREB3L1	gene body	open sea		rs367824115;rs141641232	0;21
cg20012537	0.636955	0.688231	-0.0512759	0.00904642	0.999998	10	134928794	F	II	GPR123	gene body	shore	chr10:134925815-134926878
cg15443223	0.707388	0.863001	-0.155614	0.00904644	0.999998	17	57401781	R	II		intergenic region	open sea		rs374730834	44
cg18181571	0.124982	0.181638	-0.0566556	0.00904813	0.999998	5	52082858	R	II	ITGA1	TSS1500	shore	chr5:52083946-52084287	rs576453596;rs4865745	22;14
cg09879137	0.616189	0.673677	-0.0574881	0.00905136	0.999998	17	48804495	F	II	LUC7L3	gene body	open sea		rs528394585	0
cg13931664	0.56251	0.511379	0.0511319	0.00905563	0.999998	12	82737941	F	II		intergenic region	open sea		rs144966626;rs149083705;rs79006496
cg02770216	0.900639	0.849625	0.0510137	0.0090644	0.999998	7	91687079	R	II	AKAP9	gene body	open sea		rs55870308	7
cg17518825	0.560129	0.647808	-0.0876789	0.00908307	0.999998	2	46523461	R	II	EPAS1	TSS1500	shore	chr2:46523789-46527140	rs75054614	18
cg02936077	0.618746	0.528543	0.0902026	0.00909865	0.999998	1	85164407	R	II		intergenic region	open sea		rs527751609;rs547932220;rs137990325
cg27087233	0.657148	0.729221	-0.0720733	0.00910166	0.999998	6	138860932	F	II	NHSL1	gene body	open sea		rs191577873	47
cg07552315	0.369629	0.47931	-0.10968	0.00911626	0.999998	7	45431891	F	I		intergenic region	open sea		rs550713823;rs2331301;rs539429648;rs558535660;rs567163202	3;6;18;23;36
cg17827017	0.437351	0.50382	-0.0664698	0.00911764	0.999998	1	208333467	R	II	PLXNA2	gene body	open sea		rs537547397	39
cg05772319	0.814494	0.87239	-0.0578963	0.00912088	0.999998	16	323063	R	II	RGS11	gene body	shore	chr16:324797-326177	rs59150874;rs528240431;rs546674725;rs566289383	49;23;5;2
cg26227417	0.855168	0.913791	-0.0586229	0.00913518	0.999998	1	12082822	R	II	MIIP	gene body	shelf	chr1:12079251-12079903
cg04175027	0.105726	0.158463	-0.0527362	0.00914211	0.999998	2	123418722	F	II		intergenic region	open sea
cg03115048	0.614209	0.693572	-0.0793637	0.00914615	0.999998	1	152077402	R	II		intergenic region	shelf	chr1:152079997-152081705	rs558613965;rs183440921	36;4
cg16557370	0.654563	0.704918	-0.0503558	0.00916359	0.999998	13	27295982	R	II		intergenic region	open sea		rs35546739;rs541872611	19;9
cg12172022	0.803124	0.730228	0.0728954	0.00917993	0.999998	20	45594417	F	II	EYA2	5'UTR	open sea		rs377520725;rs550294365	1;7
cg24937727	0.284186	0.369331	-0.0851451	0.00918726	0.999998	19	11517079	F	I	RGL3	gene body	island	chr19:11517059-11517284	rs567332193;rs201239026;rs185883075	5;27;30
cg25885978	0.415276	0.484581	-0.0693051	0.00918876	0.999998	2	222382652	F	II	EPHA4	gene body	open sea		rs530973594;rs550696065	1;33
cg11756567	0.352582	0.409797	-0.0572154	0.0091961	0.999998	8	99385052	F	II		intergenic region	open sea		rs550677025;rs186404592	1;17
cg24481841	0.277176	0.332012	-0.0548359	0.00920912	0.999998	19	52203721	F	II	NCRNA00085	gene body	shelf	chr19:52206244-52206726	rs151282149	27
cg27200895	0.121149	0.223499	-0.10235	0.00921488	0.999998	4	7763703	R	II	AFAP1	3'UTR	open sea		rs554651458;rs569670625	50;45
cg25469870	0.563192	0.621518	-0.0583258	0.00921939	0.999998	1	20963460	R	II	PINK1	gene body	shelf	chr1:20960045-20960551	rs192569906	2
cg15061688	0.356983	0.440221	-0.0832384	0.00922013	0.999998	19	31411621	F	II		intergenic region	open sea		rs574332360	0
cg08115300	0.817029	0.748474	0.068555	0.00922298	0.999998	7	30033604	F	II		intergenic region	shelf	chr7:30028518-30029822	rs187522349	2
cg20266226	0.424914	0.475043	-0.050129	0.0092239	0.999998	11	3061319	F	II	CARS	gene body	open sea		rs562410326;rs532875196;rs550916948	13;14;15
cg02787120	0.401998	0.467785	-0.0657872	0.00922715	0.999998	7	111200944	F	II	IMMP2L	5'UTR	shore	chr7:111202079-111202683	rs73428310	41
cg24828208	0.510362	0.406731	0.103631	0.00922886	0.999998	2	242500484	R	II	BOK	gene body	shore	chr2:242498013-242499274	rs189958
cg03638795	0.300158	0.366251	-0.066093	0.00922922	0.999998	11	416499	F	II	SIGIRR	5'UTR	island	chr11:416419-417650	rs540468325	1
cg02742388	0.16962	0.256774	-0.0871538	0.00923774	0.999998	11	13890828	F	II		intergenic region	open sea
cg09256477	0.660813	0.718016	-0.0572031	0.00923825	0.999998	6	40556568	F	II	LRFN2	TSS1500	shore	chr6:40554595-40555928	rs551703000;rs73421028;rs534231488	20;23;25
cg11763394	0.679254	0.797641	-0.118387	0.00923945	0.999998	2	113992921	F	I	PAX8	gene body	shore	chr2:113993204-113994075	rs528054716;rs111481416	32;46
cg22031977	0.845744	0.771245	0.0744994	0.00923972	0.999998	15	20486561	F	II	CHEK2P2	TSS1500	open sea
cg14735070	0.628793	0.69602	-0.0672264	0.00924251	0.999998	8	97588013	R	II	SDC2	gene body	open sea
cg14583319	0.732374	0.791359	-0.0589848	0.0092517	0.999998	3	122997585	R	II		intergenic region	open sea		rs546622233	43
cg15736071	0.639373	0.707006	-0.0676331	0.00925361	0.999998	1	181478668	R	II	CACNA1E	gene body	open sea
cg05228456	0.510934	0.59327	-0.0823364	0.0092538	0.999998	1	181367895	F	II		intergenic region	open sea		rs536434656	15
cg22088683	0.249449	0.131113	0.118336	0.0092543	0.999998	8	145639037	R	I	SLC39A4	gene body	island	chr8:145637965-145639182
cg06442240	0.530161	0.448809	0.0813519	0.00927423	0.999998	16	19129228	R	II	ITPRIPL2	1st exon	shore	chr16:19127121-19127324
cg12170373	0.737166	0.792796	-0.0556308	0.00927559	0.999998	17	64911654	F	II		intergenic region	open sea		rs527494600;rs547181858;rs563888861;rs538130468	1;14;34;36
cg16215913	0.249251	0.355815	-0.106564	0.00928989	0.999998	4	101942275	F	II		intergenic region	open sea		rs553965142;rs573245703	0;1
cg03577632	0.952664	0.901944	0.0507203	0.00929081	0.999998	16	85216169	F	II		intergenic region	open sea		rs556081863;rs188071214;rs14731245
cg10776313	0.849472	0.916653	-0.0671811	0.00930519	0.999998	2	10668111	R	II		intergenic region	shore	chr2:10666541-10666765	rs188383584;rs572787279;rs180887559	39;29;4
cg02882775	0.846735	0.786092	0.0606437	0.00930803	0.999998	5	168377734	F	II	SLIT3	gene body	open sea		rs192740402;rs184726956	34;
cg17428140	0.558042	0.480919	0.0771233	0.00931186	0.999998	4	21478666	R	II	KCNIP4	gene body	open sea		rs555564944;rs573752739;rs5
cg08384379	0.541015	0.635725	-0.0947102	0.00931694	0.999998	14	73664343	R	II	PSEN1	gene body	open sea		rs146853341;rs3025784	14;1
cg22325692	0.589548	0.669574	-0.0800261	0.00932127	0.999998	6	116772213	R	II		intergenic region	open sea		rs568417221;rs187857220;rs190762195;rs183001340;rs546066605	30;19;13;2;1
cg17826980	0.570822	0.653191	-0.0823692	0.00932918	0.999998	1	176771674	F	II	PAPPA2	gene body	open sea		rs527886785;rs181121467	0;1
cg03274337	0.822034	0.767512	0.0545222	0.00934583	0.999998	3	13395995	F	II	NUP210	gene body	open sea		rs116012630;rs573864962	0;
cg00926483	0.630162	0.680642	-0.05048	0.00934606	0.999998	11	47678093	F	II		intergenic region	open sea		rs72911715;rs117055134	0;1
cg23132538	0.718322	0.771183	-0.052861	0.00935513	0.999998	16	7054390	F	II	RBFOX1	5'UTR	open sea		rs553248046;rs563538830;rs150167986	14;28;45
cg13185005	0.715459	0.771029	-0.0555699	0.00936203	0.999998	11	268950	F	II		intergenic region	open sea
cg15451585	0.720662	0.79928	-0.0786181	0.00936367	0.999998	14	74444008	F	II	ENTPD5	gene body	open sea		rs143835358;rs202150430	1;22
cg26010412	0.377158	0.466669	-0.0895102	0.0093765	0.999998	14	47513774	R	II	MDGA2	gene body	open sea		rs181063185;rs113976974	21;2
cg08195271	0.80337	0.856269	-0.0528996	0.00937962	0.999998	4	174530370	R	II		intergenic region	open sea		rs149869631	45
cg07481038	0.600695	0.663229	-0.0625344	0.00938849	0.999998	1	210501415	R	II	HHAT	TSS200	shore	chr1:210502133-210502793	rs557439319	49
cg13163251	0.492275	0.558386	-0.0661106	0.0093911	0.999998	10	25051394	F	II		intergenic region	open sea		rs114055094;rs368910746	35;36
cg22500255	0.664679	0.731988	-0.0673091	0.00939412	0.999998	1	28384743	F	II	EYA3	gene body	open sea
cg07212837	0.558698	0.612442	-0.0537438	0.00940469	0.999998	8	145068773	F	II		intergenic region	shelf	chr8:145063919-145065386	rs541302861;rs553221497	0;41
cg25969107	0.313853	0.375816	-0.0619632	0.00940642	0.999998	15	95128247	R	II		intergenic region	open sea		rs527784417;rs11630139;rs571018237;rs532999432;rs533587808;rs145819882	47;33;21;20;6;1
cg18817459	0.497752	0.55716	-0.0594081	0.00940982	0.999998	6	107977784	F	II	SOBP	3'UTR	open sea
cg05390480	0.617826	0.558522	0.0593038	0.00941359	0.999998	1	199059142	R	II		intergenic region	open sea		rs554186191	49
cg05308976	0.336244	0.40303	-0.0667857	0.00941548	0.999998	6	164365285	R	II		intergenic region	open sea		rs538689047;rs187526691;rs575519545	26;23;8
cg05353868	0.7611	0.820596	-0.059496	0.00941894	0.999998	11	65364117	R	I	KCNK7	TSS1500	shelf	chr11:65366864-65367254	rs371782807;rs529113367	35;25
cg07017125	0.853856	0.90429	-0.0504348	0.00943039	0.999998	7	44418481	F	II		intergenic region	open sea
cg21069005	0.167943	0.258778	-0.090835	0.00943041	0.999998	8	11537430	R	II		intergenic region	island	chr8:11536767-11538961	rs116384636;rs191215702;rs117223605	27;6;1
cg04263379	0.767929	0.823616	-0.0556867	0.00943275	0.999998	3	195957767	F	II	SLC51A	gene body	open sea		rs537403369;rs112015338	0;22
cg13871187	0.841414	0.776702	0.0647122	0.00944322	0.999998	4	7967393	F	I	ABLIM2	3'UTR	open sea		rs543559583;rs190690556;rs37
cg11161769	0.528761	0.454878	0.0738831	0.0094479	0.999998	2	240851229	F	II		intergenic region	open sea		rs13417434	7
cg14444751	0.588821	0.649314	-0.0604936	0.00945019	0.999998	5	157117513	R	I		intergenic region	island	chr5:157117149-157118379	rs368076166	6
cg03865101	0.513917	0.569673	-0.0557562	0.00946233	0.999998	12	1883663	F	II	ADIPOR2	gene body	open sea		rs187195432;rs537007259;rs558518729;rs11614639	3;14;17;26
cg21633105	0.600351	0.665264	-0.0649135	0.00946583	0.999998	15	33892658	F	II	RYR3	gene body	open sea		rs534344105;rs553269546	0;1
cg21684773	0.75082	0.830107	-0.0792874	0.00948467	0.999998	3	94150829	F	II		intergenic region	open sea
cg17174091	0.255	0.315473	-0.0604734	0.00948583	0.999998	6	157355718	F	II	ARID1B	gene body	open sea		rs11961575;rs141451014;rs76466748;rs143766286	0;1;5;31
cg23330212	0.712971	0.771801	-0.0588306	0.00948753	0.999998	11	27672697	F	II	BDNFOS	gene body	open sea		rs575126784;rs145260574	0;27
cg06466147	0.578057	0.504204	0.0738531	0.0094912	0.999998	1	155188982	F	II	GBAP1	gene body	open sea		rs578080159;rs188278446;rs14
cg12231851	0.547394	0.601919	-0.0545255	0.00949472	0.999998	16	73233265	F	II		intergenic region	open sea		rs74028086;rs183460862	13;26
cg12746947	0.603487	0.535762	0.0677252	0.00949819	0.999998	1	38227094	F	II	EPHA10	gene body	island	chr1:38227079-38227741	rs19974
cg02166851	0.605259	0.675711	-0.0704516	0.00950662	0.999998	6	30815976	R	II		intergenic region	open sea		rs2844664;rs2844663	33;27
cg19015611	0.195622	0.266522	-0.0709003	0.00950684	0.999998	2	71126446	F	II	VAX2	TSS1500	shore	chr2:71126720-71129209	rs191097296	1
cg08599521	0.580923	0.642558	-0.0616346	0.00950887	0.999998	10	91925127	R	II		intergenic region	open sea		rs115117365	21
cg07307752	0.286303	0.368653	-0.0823498	0.00952082	0.999998	7	66888213	F	II		intergenic region	open sea		rs546258505;rs28709801;rs538525800	32;36;51
cg01035815	0.48276	0.56557	-0.0828104	0.00952516	0.999998	6	33600828	R	II	ITPR3	gene body	shore	chr6:33601102-33601733
cg02638567	0.470966	0.554839	-0.0838735	0.00952703	0.999998	7	70793147	R	II	WBSCR17	gene body	open sea		rs575771114;rs539665454;rs544072326;rs181845572	50;31;20;11
cg00126087	0.670194	0.800553	-0.130358	0.00952888	0.999998	1	155160941	R	II	MUC1	gene body	shelf	chr1:155163434-155163818	rs556778160;rs11465205;rs542758718	33;2;1
cg26624732	0.655497	0.599548	0.0559494	0.00952971	0.999998	5	70746330	R	I		intergenic region	open sea
cg22273185	0.809861	0.862956	-0.0530941	0.00953254	0.999998	22	49474082	R	II		intergenic region	open sea		rs76919847;rs575352223	15;12
cg01293188	0.108689	0.190934	-0.0822449	0.00954887	0.999998	4	543105	F	II		intergenic region	open sea		rs185038474	9
cg13247117	0.715157	0.766047	-0.0508895	0.00955339	0.999998	1	41118770	F	II	RIMS3	5'UTR	shore	chr1:41119852-41120136	rs534394604;rs563091358	1;41
cg17583504	0.690939	0.741967	-0.0510273	0.00955608	0.999998	19	49669542	R	II	TRPM4	gene body	island	chr19:49669275-49669552	rs368432195;rs546623487;rs370313155;rs553882347	47;36;33;21
cg06501261	0.736767	0.787783	-0.0510154	0.0095567	0.999998	22	47091962	R	II	CERK	gene body	open sea		rs77329254;rs116127467	47;46
cg07866446	0.669945	0.726587	-0.0566412	0.00955937	0.999998	18	77355668	F	II		intergenic region	open sea		rs138338433;rs553451720	41;51
cg27578494	0.631271	0.71505	-0.0837789	0.00955976	0.999998	1	160048852	F	II		intergenic region	open sea		rs181747867;rs113109698	0;26
cg03805279	0.608456	0.679848	-0.0713918	0.00956724	0.999998	6	88873844	F	II	CNR1	5'UTR	shore	chr6:88875397-88877449	rs556738105	7
cg02554627	0.372024	0.422774	-0.0507499	0.00956931	0.999998	20	49192614	R	II	PTPN1	gene body	open sea		rs534978029	2
cg03732006	0.620177	0.559935	0.0602415	0.00957102	0.999998	1	20774886	F	II		intergenic region	open sea
cg04247336	0.653456	0.705779	-0.052323	0.00957903	0.999998	14	103692104	R	II		intergenic region	open sea
cg19316579	0.509131	0.421459	0.0876717	0.00957917	0.999998	10	100843963	R	II	HPSE2	gene body	open sea		rs114657654;rs143258440
cg07989778	0.786304	0.840509	-0.0542057	0.00958168	0.999998	2	79109549	R	II		intergenic region	open sea		rs576592042	48
cg00387582	0.281095	0.340965	-0.0598701	0.00958181	0.999998	7	103087615	F	II	SLC26A5	TSS1500	shore	chr7:103086344-103086840	rs76384845	35
cg06121793	0.388055	0.45227	-0.0642142	0.00958812	0.999998	12	58027447	F	II	B4GALNT1	TSS1500	shore	chr12:58025661-58027056	rs571618243	18
cg23467628	0.756983	0.825083	-0.0681009	0.0095974	0.999998	4	10024322	F	II	SLC2A9	TSS1500	shelf	chr4:10020481-10021026	rs3756232;rs551641568;rs567192633;rs527981490	0;3;32;42
cg07641452	0.890277	0.824967	0.0653096	0.00959986	0.999998	1	169336177	R	II	BLZF1	TSS1500	open sea		rs141073257	30
cg21526750	0.159628	0.233887	-0.0742589	0.00960396	0.999998	14	23291749	F	I		intergenic region	island	chr14:23291689-23292278	rs566769264;rs538995636	14;21
cg09812406	0.510098	0.459701	0.0503969	0.00960622	0.999998	12	131303993	F	II	STX2	gene body	shore	chr12:131303093-131303836	rs19
cg23791325	0.362158	0.452179	-0.0900211	0.00960688	0.999998	2	95743038	F	I		intergenic region	shore	chr2:95742594-95742918	rs577073807;rs544016553	14;35
cg07489737	0.596661	0.658522	-0.0618613	0.00960807	0.999998	16	3704678	F	II	DNASE1	1st exon	open sea		rs191478517;rs141780167;rs140316269	12;29;48
cg24267485	0.602841	0.661876	-0.0590355	0.00961529	0.999998	18	74766743	F	II	MBP	gene body	shelf	chr18:74770351-74770590	rs528727472;rs548873335;rs561888607;rs530983407;rs550789651	0;1;5;28;46
cg06747456	0.430438	0.494149	-0.0637111	0.00961885	0.999998	12	131092728	F	II		intergenic region	open sea		rs10744472;rs548210488;rs567915199;rs527387766	13;22;43;44
cg08111748	0.434602	0.506428	-0.0718257	0.00962437	0.999998	14	23449180	R	II	AJUBA	gene body	shore	chr14:23449886-23452174	rs551943867	35
cg05686503	0.318383	0.240163	0.0782205	0.009626	0.999998	22	42896426	R	I	SERHL	TSS200	shore	chr22:42896636-42897041
cg24536355	0.697025	0.756494	-0.0594695	0.00962621	0.999998	11	119405075	R	II		intergenic region	open sea		rs180713433;rs186358697;rs549964667;rs191614406	48;38;16;9
cg21694873	0.301351	0.419612	-0.118261	0.00963767	0.999998	3	45451677	F	II	LARS2	gene body	open sea
cg10231096	0.665837	0.727317	-0.0614801	0.00964642	0.999998	15	31451780	R	II	TRPM1	gene body	open sea		rs117753375	22
cg08339825	0.752094	0.814442	-0.0623484	0.00966312	0.999998	9	4984186	R	II	JAK2	TSS1500	shore	chr9:4984543-4985630	rs6476933;rs563671579	34;5
cg23900971	0.616969	0.688597	-0.0716287	0.00966636	0.999998	1	115817466	R	II		intergenic region	open sea		rs532861348;rs141649635	51;2
cg11651790	0.792587	0.723353	0.0692337	0.00967303	0.999998	3	67854815	F	II	SUCLG2-AS1	gene body	open sea		rs572818086;rs540989306
cg20044443	0.760111	0.707271	0.0528399	0.00967451	0.999998	15	68345880	R	II	PIAS1	TSS1500	shore	chr15:68346303-68347408
cg09278623	0.631384	0.686644	-0.0552605	0.00968798	0.999998	7	115892473	F	II	TES	gene body	open sea		rs143000022;rs201126871;rs151087375;rs202195153;rs200289796	22;39;41;48;49
cg16655765	0.718191	0.63155	0.0866407	0.00969261	0.999998	6	110680256	R	II	C6orf186	TSS1500	shore	chr6:110678854-11067910
cg06035456	0.338513	0.393578	-0.0550648	0.00969774	0.999998	10	71560212	R	II	COL13A1	TSS1500	shore	chr10:71561302-71562876
cg06134044	0.65479	0.733983	-0.0791936	0.00971237	0.999998	17	74923999	F	II	MGAT5B	gene body	open sea		rs573994746	0
cg12803296	0.563722	0.61686	-0.0531378	0.00971731	0.999998	12	52652771	R	II		intergenic region	shore	chr12:52652018-52652743
cg18432572	0.625436	0.682326	-0.0568898	0.00972287	0.999998	5	156737087	F	II	CYFIP2	gene body	open sea		rs73815816	3
cg24814257	0.339512	0.289264	0.0502478	0.00972392	0.999998	19	42212501	F	II	CEACAM5	TSS200	open sea		rs550897851	25
cg03359095	0.617306	0.548104	0.0692028	0.00973373	0.999998	20	61002866	R	II	C20orf151	TSS1500	open sea
cg06370094	0.355645	0.428249	-0.0726047	0.00973432	0.999998	12	130555091	F	I		intergenic region	open sea		rs142536926;rs10734972;rs75782904;rs547436212	11;13;22;41
cg04820659	0.408051	0.511252	-0.103201	0.00973709	0.999998	6	10592296	F	II	GCNT2	gene body	open sea		rs551808076;rs567182222;rs145048339;rs534113363;rs555964536	0;24;33;36;50
cg15604046	0.466562	0.529503	-0.0629409	0.00974163	0.999998	12	72740698	R	II	TRHDE	gene body	open sea		rs114879949	43
cg12917184	0.632826	0.717357	-0.0845301	0.00975026	0.999998	2	155085769	R	II	GALNT13	gene body	open sea		rs16836255;rs535908250;rs552916397;rs151302849;rs140533404;rs150435452	32;20;19;7;2;1
cg07858796	0.132534	0.197188	-0.064654	0.00975218	0.999998	2	201826595	F	II	ORC2	5'UTR	shore	chr2:201828015-201828514	rs191898881;rs576025710	0;41
cg13031611	0.550836	0.645336	-0.0945004	0.00975466	0.999998	12	115132761	F	II		intergenic region	shelf	chr12:115135925-115136350	rs143121338;rs533131701;rs577202185	1;7;46
cg25954235	0.244273	0.162757	0.0815155	0.00975819	0.999998	22	21505345	F	II		intergenic region	shore	chr22:21505626-21506073	rs150939452;rs7
cg18637510	0.532288	0.472897	0.0593905	0.00976157	0.999998	5	99107471	R	II		intergenic region	open sea		rs568362656	15
cg01593942	0.287867	0.205929	0.0819381	0.00977659	0.999998	17	42263214	R	II	TMUB2	TSS1500	shore	chr17:42263945-42264804
cg01839003	0.551966	0.604498	-0.0525313	0.0097808	0.999998	6	35631009	F	II	FKBP5	5'UTR	open sea		rs529108421;rs532840585;rs189742338;rs571022181	1;19;29;46
cg18861626	0.753389	0.809757	-0.0563671	0.00978706	0.999998	12	52707734	F	II		intergenic region	open sea		rs548262400;rs568457955	1;40
cg05696092	0.301622	0.403642	-0.10202	0.00979487	0.999998	19	50084283	F	II	PRRG2	TSS1500	shore	chr19:50083757-50083986	rs74491170	37
cg08634981	0.87873	0.826184	0.0525462	0.0097971	0.999998	19	5753221	F	II	CATSPERD	gene body	open sea		rs540375902;rs559519686	31;39
cg15792158	0.201746	0.141512	0.0602344	0.0098104	0.999998	12	113574084	R	I	RASAL1	TSS200	shore	chr12:113572977-11357375
cg18168203	0.801001	0.735261	0.0657401	0.00982614	0.999998	2	73053490	F	II	EXOC6B	TSS1500	shore	chr2:73052637-73053227	rs54
cg00725401	0.118629	0.192791	-0.0741623	0.00983648	0.999998	8	70945169	R	II		intergenic region	shore	chr8:70946890-70947299	rs182332172	22
cg18825419	0.352959	0.277584	0.0753757	0.00984491	0.999998	10	27150407	R	II	ABI1	TSS1500	shore	chr10:27149166-27150229
cg16505783	0.641049	0.698346	-0.0572963	0.00984532	0.999998	17	10641077	R	II	TMEM220-AS1	gene body	open sea		rs543265578	43
cg18123677	0.49931	0.432384	0.0669262	0.00984888	0.999998	3	167454339	F	II	SERPINI1	5'UTR	shore	chr3:167452376-167452830
cg15286206	0.194968	0.256174	-0.0612062	0.00985743	0.999998	15	38233268	R	II	TMCO5A	gene body	open sea		rs566233671;rs1021796;rs186167856;rs570028065;rs190737028;rs555873227	48;47;36;14;7;1
cg11468255	0.235591	0.296469	-0.0608785	0.00985845	0.999998	17	77780000	F	II		intergenic region	shore	chr17:77770672-77778468	rs186678227;rs560291920;rs527627207	28;43;44
cg25750901	0.469307	0.521477	-0.0521695	0.0098611	0.999998	22	30869272	R	II	SEC14L3	TSS1500	open sea		rs149074076	1
cg02556313	0.875331	0.82427	0.0510606	0.00988636	0.999998	22	50157835	R	II		intergenic region	shore	chr22:50157939-50158217	rs116688803;
cg24027397	0.155474	0.240343	-0.0848685	0.00988863	0.999998	3	181437712	F	II	SOX2OT	gene body	shore	chr3:181437184-181437478	rs143839240	19
cg07310531	0.822225	0.883055	-0.0608297	0.0098891	0.999998	2	27759036	R	II		intergenic region	open sea		rs576914433;rs541012940;rs188017844	27;2;1
cg02064499	0.554675	0.631075	-0.0764002	0.00990159	0.999998	15	60285234	R	II		intergenic region	shore	chr15:60287107-60287663	rs538052527;rs150782878;rs183582131;rs542218443	39;23;21;8
cg24639117	0.686546	0.629173	0.0573736	0.00994698	0.999998	5	160186987	F	II	ATP10B	5'UTR	open sea		rs11135112;rs537102873;r
cg15503081	0.715914	0.77526	-0.0593455	0.00994748	0.999998	19	12992867	F	II	DNASE2	TSS1500	shore	chr19:12991690-12992508
cg17969540	0.820058	0.751613	0.0684456	0.00996105	0.999998	19	48908179	R	II	GRIN2D	gene body	island	chr19:48908176-48908597	rs563
cg00962700	0.42008	0.473529	-0.0534498	0.00996964	0.999998	12	126854731	R	II		intergenic region	open sea		rs554390812;rs16920578	37;36
cg21215412	0.647308	0.727209	-0.0799009	0.0099715	0.999998	17	1947275	R	II		intergenic region	shore	chr17:1944947-1945621
cg20027296	0.181901	0.244243	-0.0623417	0.00997346	0.999998	5	170737396	F	II	TLX3	gene body	island	chr5:170735169-170739863	rs373282943;rs565825033;rs200215875	4;18;32
cg10590925	0.295249	0.380063	-0.0848145	0.00998003	0.999998	11	1463620	R	II	BRSK2	gene body	shore	chr11:1464295-1464899	rs571854614;rs145303138;rs551112202;rs375230218	49;36;12;6
cg21796547	0.331807	0.449199	-0.117392	0.00998392	0.999998	14	73705457	F	II	PAPLN	5'UTR	shore	chr14:73706299-73706677	rs545348163;rs3742825	1;19
cg04104358	0.574732	0.627695	-0.0529625	0.00999045	0.999998	11	12180973	R	II	MICAL2	5'UTR	open sea		rs185661414;rs188425372;rs572820866	41;2;1

## Sheet: Table S4
Table S4. GO Biological processes significantly enriched (adj. p < 0.05) by differentially expressed genes (DEGs), which were identified in myocardium of HCM patients.
GO ID	biological process	adj. p-value	total number of genes in the process according to Homo sapiens REFLIST	expected number of genes from a random set in the process	number of genes containing DMPs in the process	fold enrichment	IDs of DEGs in the process
GO:0009966	regulation of signal transduction	2.1e-09	2975	26.44	67	2.53	PTPRU; RIPOR1; NDUFA13; CSF1; FLT4; NENF; CX3CL1; HJV; ADGRA2; PSD4; PDE4A; CCN3; TNS2; ZNF385A; PDGFRB; PTGIR; CISH; PLEKHG5; MINK1; RHBDF2; SOX13; APOA1; DGKZ; NCOR2; MN1; ARHGEF1; PRKD2; NLGN2; LTBP4; CHRD; SOCS2; CYTH3; MNT; ADGRG1; GRK5; UBB; FLNA; APOD; ZNF423; GPC6; PRRT1; TCF7L2; TCF7L1; DENND4B; CAV3; AUTS2; GADD45A; IQSEC3; STAT3; SYVN1; IGF2; ABCA7; NR1D1; VASN; GADD45G; NFATC4; SKI; B…
GO:0023051	regulation of signaling	7.28e-08	3355	29.82	68	2.28	PTPRU; RIPOR1; NDUFA13; CSF1; FLT4; NENF; CX3CL1; HJV; ADGRA2; PSD4; PDE4A; CCN3; TNS2; ZNF385A; PDGFRB; PTGIR; CISH; PLEKHG5; MINK1; RHBDF2; SOX13; APOA1; DGKZ; NCOR2; MN1; ARHGEF1; PRKD2; BRSK2; NLGN2; LTBP4; CHRD; SOCS2; CYTH3; MNT; ADGRG1; GRK5; UBB; FLNA; APOD; ZNF423; GPC6; PRRT1; TCF7L2; TCF7L1; DENND4B; CAV3; AUTS2; GADD45A; IQSEC3; STAT3; SYVN1; IGF2; ABCA7; NR1D1; VASN; GADD45G; NFATC4;…
GO:0010646	regulation of cell communication	9.83e-08	3342	29.7	68	2.29	PTPRU; RIPOR1; NDUFA13; CSF1; FLT4; NENF; CX3CL1; HJV; ADGRA2; PSD4; PDE4A; CCN3; TNS2; ZNF385A; PDGFRB; PTGIR; CISH; PLEKHG5; MINK1; RHBDF2; SOX13; APOA1; DGKZ; NCOR2; MN1; ARHGEF1; PRKD2; BRSK2; NLGN2; LTBP4; CHRD; SOCS2; CYTH3; MNT; ADGRG1; GRK5; UBB; FLNA; APOD; ZNF423; GPC6; PRRT1; TCF7L2; TCF7L1; DENND4B; CAV3; AUTS2; GADD45A; IQSEC3; STAT3; SYVN1; IGF2; ABCA7; NR1D1; VASN; GADD45G; NFATC4;…
GO:0048583	regulation of response to stimulus	4.32e-07	4001	35.56	74	2.08	PTPRU; RIPOR1; NDUFA13; CSF1; FLT4; NENF; CX3CL1; C4A; HJV; ADGRA2; PSD4; PDE4A; CCN3; TNS2; ZNF385A; PDGFRB; PTGIR; CISH; PLEKHG5; MINK1; RHBDF2; SOX13; APOA1; DGKZ; UNC13D; NCOR2; MN1; SERPING1; ARHGEF1; RIN3; PRKD2; NLGN2; LTBP4; CHRD; SOCS2; CYTH3; MNT; ADGRG1; GRK5; UBB; BAG1; FLNA; APOD; ZNF423; GPC6; PRRT1; TCF7L2; TCF7L1; DENND4B; CAV3; AUTS2; GADD45A; IQSEC3; STAT3; SYVN1; IGF2; ABCA7; N…
GO:0048646	anatomical structure formation involved in morphogenesis	1.04e-05	913	8.11	29	3.57	COL18A1; NOTCH3; COL15A1; FLT4; MEOX1; CX3CL1; CACNA1H; RRP7A; ADAMTS5; ADGRG1; ADGRA2; FLNA; APOD; MYH11; CCN3; ZNF385A; PDGFRB; CAV3; UNC13D; NFATC4; SKI; BCL6; CDK5; COL4A2; COL4A1; PTK7; PRKD2; RAMP1; NECTIN1
GO:0009653	anatomical structure morphogenesis	1.22e-05	2185	19.42	48	2.47	LAMA5; COL18A1; NOTCH3; COL15A1; BRSK2; CSF1; FLT4; MEOX1; CX3CL1; CACNA1H; ZFP36L1; RRP7A; ADAMTS5; ADGRG1; UBB; ADGRA2; MICALL2; FLNA; APOD; MYH11; CCN3; SH3GL2; ZNF385A; PDGFRB; CAV3; AUTS2; ATRNL1; MINK1; STAT3; SOX13; IGF2; UNC13D; NFATC4; SKI; BCL6; CDK5; COL4A2; AXL; SYF2; COL4A1; PTK7; NACA; PLXNB1; CD248; PRKD2; AGRN; RAMP1; NECTIN1
GO:0032502	developmental process	5.08e-05	5561	49.43	85	1.72	PTPRU; COL18A1; STEAP4; SPARC; CSF1; FLT4; BHLHE41; MEOX1; CX3CL1; MRC2; RPS14; NRBP2; ADAMTS5; ADGRA2; CCN3; TNS2; SH3GL2; ZNF385A; PDGFRB; MINK1; BGN; SOX13; APOA1; ATP1B2; CBFA2T3; UNC13D; NCOR2; ACAP3; COL4A2; SYF2; COL4A1; SERPING1; PRKD2; LMX1B; LAMA5; NOTCH3; COL15A1; BRSK2; NLGN2; IGSF3; CHRD; CACNA1H; ZFP36L1; SOCS2; RRP7A; MNT; ADGRG1; GRK5; UBB; CCDC85B; MICALL2; SPOCK1; FLNA; HIVEP3; …
GO:0030154	cell differentiation	7.71e-05	3418	30.38	61	2.01	PTPRU; COL18A1; STEAP4; CSF1; FLT4; MEOX1; CX3CL1; MRC2; RPS14; NRBP2; ADAMTS5; CCN3; SH3GL2; ZNF385A; PDGFRB; MINK1; SOX13; CBFA2T3; ACAP3; COL4A2; COL4A1; LMX1B; LAMA5; NOTCH3; COL15A1; BRSK2; CACNA1H; ZFP36L1; ADGRG1; GRK5; UBB; CCDC85B; MICALL2; SPOCK1; FLNA; HIVEP3; APOD; MYH11; ZNF423; TCF7L2; CAV3; AUTS2; ATRNL1; STAT3; SYVN1; IGF2; SSPOP; NR1D1; PRRC2A; GADD45G; NFATC4; SKI; BCL6; CDK5; A…
GO:0048869	cellular developmental process	7.98e-05	3440	30.58	61	2	PTPRU; COL18A1; STEAP4; CSF1; FLT4; MEOX1; CX3CL1; MRC2; RPS14; NRBP2; ADAMTS5; CCN3; SH3GL2; ZNF385A; PDGFRB; MINK1; SOX13; CBFA2T3; ACAP3; COL4A2; COL4A1; LMX1B; LAMA5; NOTCH3; COL15A1; BRSK2; CACNA1H; ZFP36L1; ADGRG1; GRK5; UBB; CCDC85B; MICALL2; SPOCK1; FLNA; HIVEP3; APOD; MYH11; ZNF423; TCF7L2; CAV3; AUTS2; ATRNL1; STAT3; SYVN1; IGF2; SSPOP; NR1D1; PRRC2A; GADD45G; NFATC4; SKI; BCL6; CDK5; A…
GO:0001525	angiogenesis	9.92e-05	325	2.89	16	5.54	PDGFRB; COL18A1; NOTCH3; COL15A1; FLT4; CX3CL1; NFATC4; ADGRG1; COL4A2; ADGRA2; COL4A1; FLNA; APOD; CCN3; PRKD2; RAMP1
GO:0048523	negative regulation of cellular process	0.000152	4867	43.26	76	1.76	ZNF512B; PTPRU; COL18A1; RIPOR1; NDUFA13; SPARC; CSF1; FLT4; BHLHE41; NENF; CX3CL1; RPS14; NRBP2; C4A; HJV; SNRNP70; ADGRA2; TNKS1BP1; CCN3; TNS2; SH3GL2; ZNF385A; PDGFRB; PTGIR; CISH; RHBDF2; SOX13; APOA1; ATP1B2; CBFA2T3; DGKZ; ZFTA; NCOR2; MN1; SYF2; SERPING1; RIN3; NOTCH3; CHRD; DPT; ZFP36L1; SOCS2; MNT; ADGRG1; GRK5; CCDC85B; MICAL1; BAG1; INPP5J; SPOCK1; FLNA; APOD; EIF4EBP3; ZNF423; TP53I1…
GO:0048519	negative regulation of biological process	0.0002	5288	47	80	1.7	ZNF512B; PTPRU; COL18A1; RIPOR1; NDUFA13; SPARC; CSF1; FLT4; BHLHE41; NENF; CX3CL1; RPS14; NRBP2; ADAMTS5; C4A; HJV; SNRNP70; ADGRA2; TNKS1BP1; CCN3; TNS2; SH3GL2; ZNF385A; PDGFRB; PTGIR; CISH; RHBDF2; SOX13; APOA1; ATP1B2; CBFA2T3; DGKZ; ZFTA; NCOR2; MN1; COL4A2; SYF2; SERPING1; RIN3; NOTCH3; CHRD; DPT; ZFP36L1; SOCS2; HELZ2; MNT; ADGRG1; GRK5; CCDC85B; MICAL1; BAG1; INPP5J; SPOCK1; FLNA; APOD; …
GO:0007155	cell adhesion	0.000213	964	8.57	27	3.15	LAMA5; PTPRU; COL18A1; COL15A1; NLGN2; DPT; CX3CL1; ZFP36L1; ADGRG1; ADAMTS13; MICALL2; SPOCK1; FLNA; CCN3; GPC6; AOC3; ATRNL1; SSPOP; ATP1B2; BCAM; CDK5; AXL; PTK7; COL5A3; ITGA11; PRKD2; NECTIN1
GO:0048856	anatomical structure development	0.000247	5029	44.7	77	1.72	PTPRU; COL18A1; SPARC; CSF1; FLT4; BHLHE41; MEOX1; CX3CL1; RPS14; NRBP2; ADAMTS5; ADGRA2; CCN3; TNS2; SH3GL2; ZNF385A; PDGFRB; MINK1; BGN; SOX13; APOA1; ATP1B2; CBFA2T3; UNC13D; NCOR2; ACAP3; COL4A2; SYF2; COL4A1; PRKD2; LMX1B; LAMA5; NOTCH3; COL15A1; BRSK2; NLGN2; IGSF3; CHRD; CACNA1H; ZFP36L1; SOCS2; RRP7A; MNT; ADGRG1; UBB; MICALL2; SPOCK1; FLNA; HIVEP3; APOD; MYH11; SLC17A7; ZNF423; TCF7L2; C…
GO:0001568	blood vessel development	0.000252	508	4.52	19	4.21	PDGFRB; COL18A1; NOTCH3; TCF7L2; COL15A1; FLT4; CX3CL1; ZFP36L1; NFATC4; ADGRG1; COL4A2; ADGRA2; COL4A1; PTK7; FLNA; APOD; CCN3; PRKD2; RAMP1
GO:0046578	regulation of Ras protein signal transduction	0.000268	192	1.71	12	7.03	CYTH3; PDGFRB; RIPOR1; ADGRG1; DENND4B; BCL6; AUTS2; CSF1; PSD4; IQSEC3; APOA1; F2RL2
GO:0048514	blood vessel morphogenesis	0.000335	421	3.74	17	4.54	PDGFRB; COL18A1; NOTCH3; COL15A1; FLT4; CX3CL1; ZFP36L1; NFATC4; ADGRG1; COL4A2; ADGRA2; COL4A1; FLNA; APOD; CCN3; PRKD2; RAMP1
GO:0001944	vasculature development	0.000365	530	4.71	19	4.03	PDGFRB; COL18A1; NOTCH3; TCF7L2; COL15A1; FLT4; CX3CL1; ZFP36L1; NFATC4; ADGRG1; COL4A2; ADGRA2; COL4A1; PTK7; FLNA; APOD; CCN3; PRKD2; RAMP1
GO:0051179	localization	0.000434	5157	45.84	77	1.68	PTPRU; RIPOR1; NDUFA13; STEAP4; SLC35F2; FHOD1; KCNC3; CX3CL1; MRC2; NRBP2; KCNT1; ADGRA2; CCN3; SH3GL2; ZNF385A; PDGFRB; MAMDC4; PLEKHG5; SLC2A12; RHBDF2; APOA1; ATP1B2; DGKZ; UNC13D; NCOR2; ACAP3; IFT43; WDR81; RIN3; RAPGEF4; GRAMD1C; LAMA5; BRSK2; NLGN2; LTBP4; CACNA1H; ZFP36L1; SOCS2; CYTH3; ADGRG1; UBB; MICALL2; SPOCK1; FLNA; APOD; SLC17A7; ZNF423; GPC6; SLC19A1; PRRT1; RAB4A; CAV3; AUTS2; C…
GO:0035239	tube morphogenesis	0.000595	666	5.92	21	3.55	PDGFRB; LAMA5; COL18A1; NOTCH3; COL15A1; CSF1; FLT4; CX3CL1; ZFP36L1; NFATC4; SKI; ADGRG1; COL4A2; ADGRA2; COL4A1; PTK7; FLNA; APOD; CCN3; PRKD2; RAMP1
GO:0042127	regulation of cell population proliferation	0.000597	1663	14.78	36	2.44	LAMA5; PTPRU; COL18A1; NOTCH3; SPARC; NLGN2; CSF1; FLT4; CHRD; DPT; CX3CL1; ZFP36L1; MNT; ADGRG1; GRK5; APOD; CCN3; TP53I11; TNS2; PDGFRB; TCF7L2; PTGIR; CAV3; STAT3; IGF2; NR1D1; CBFA2T3; SKI; MN1; BCL6; SYF2; NACA; PLXNB1; CD248; PRKD2; COPS8
GO:0048731	system development	0.000636	3719	33.06	61	1.85	COL18A1; CSF1; FLT4; MEOX1; CX3CL1; RPS14; NRBP2; ADGRA2; CCN3; TNS2; SH3GL2; ZNF385A; PDGFRB; MINK1; BGN; SOX13; APOA1; ATP1B2; CBFA2T3; ACAP3; COL4A2; COL4A1; PRKD2; LMX1B; LAMA5; NOTCH3; COL15A1; BRSK2; NLGN2; IGSF3; CHRD; ZFP36L1; ADGRG1; UBB; MICALL2; SPOCK1; FLNA; APOD; MYH11; SLC17A7; ZNF423; TCF7L2; CAV3; AUTS2; STAT3; SYVN1; IGF2; SSPOP; NFATC4; SKI; BCL6; CDK5; AXL; PTK7; NACA; NOVA2; P…
GO:0048513	animal organ development	0.000645	3179	28.26	55	1.95	PTPRU; COL18A1; CSF1; FLT4; MEOX1; RPS14; ADAMTS5; CCN3; TNS2; ZNF385A; PDGFRB; MINK1; BGN; SOX13; APOA1; ATP1B2; CBFA2T3; NCOR2; SYF2; COL4A1; LAMA5; NOTCH3; NLGN2; IGSF3; CHRD; CACNA1H; ZFP36L1; SOCS2; ADGRG1; UBB; FLNA; HIVEP3; APOD; MYH11; SLC17A7; TCF7L2; CAV3; ATRNL1; STAT3; SYVN1; IGF2; NFATC4; SKI; SMTN; BCL6; CDK5; AXL; PTK7; NACA; COL5A3; ITGA11; PLXNB1; CD248; AGRN; NECTIN1
GO:0051056	regulation of small GTPase mediated signal transduction	0.000651	308	2.74	14	5.11	PDGFRB; RIPOR1; DENND4B; AUTS2; CSF1; PLEKHG5; IQSEC3; APOA1; CYTH3; ADGRG1; BCL6; PSD4; ARHGEF1; F2RL2
GO:0050794	regulation of cellular process	0.000653	11275	100.21	133	1.33	RIPOR1; NDUFA13; SPARC; CSF1; FHOD1; RPS14; NRBP2; C4A; ADGRA2; CDC26; CCN3; TNS2; SH3GL2; CHGB; PDGFRB; CISH; SOX13; EBF1; ATP1B2; DGKZ; UNC13D; ACAP3; BCAM; CCDC80; WDR81; COL4A2; COL4A1; SERPING1; RIN3; PRKD2; LMX1B; NOTCH3; BRSK2; LTBP4; CHRD; DPT; CACNA1H; ZFP36L1; SOCS2; HELZ2; ADGRG1; ADAMTS13; GRK5; UBB; MICAL1; BAG1; INPP5J; HIVEP3; APOD; EIF4EBP3; ZNF423; PRRT1; RAB4A; DENND4B; CAV3; AU…
GO:0009968	negative regulation of signal transduction	0.000674	1265	11.24	30	2.67	PTPRU; RIPOR1; NDUFA13; CHRD; CX3CL1; SOCS2; MNT; HJV; ADGRA2; APOD; CCN3; TNS2; ZNF385A; TCF7L2; PTGIR; CISH; CAV3; SYVN1; SOX13; APOA1; ABCA7; NR1D1; DGKZ; VASN; NFATC4; SKI; NCOR2; BCL6; CILP; CASTOR2
GO:1902531	regulation of intracellular signal transduction	0.000718	1704	15.15	36	2.38	RIPOR1; NDUFA13; CSF1; FLT4; NENF; CX3CL1; CYTH3; ADGRG1; UBB; PSD4; PDE4A; FLNA; CCN3; ZNF385A; PDGFRB; TCF7L2; DENND4B; CAV3; AUTS2; GADD45A; PLEKHG5; MINK1; IQSEC3; SYVN1; IGF2; APOA1; ABCA7; NR1D1; GADD45G; BCL6; AXL; CASTOR2; PLXNB1; ARHGEF1; PRKD2; F2RL2
GO:0007275	multicellular organism development	0.0009	4129	36.7	65	1.77	COL18A1; CSF1; FLT4; BHLHE41; MEOX1; CX3CL1; RPS14; NRBP2; ADGRA2; CCN3; TNS2; SH3GL2; ZNF385A; PDGFRB; MINK1; BGN; SOX13; APOA1; ATP1B2; CBFA2T3; ACAP3; COL4A2; SYF2; COL4A1; PRKD2; LMX1B; LAMA5; NOTCH3; COL15A1; BRSK2; NLGN2; IGSF3; CHRD; ZFP36L1; RRP7A; MNT; ADGRG1; UBB; MICALL2; SPOCK1; FLNA; APOD; MYH11; SLC17A7; ZNF423; TCF7L2; CAV3; AUTS2; STAT3; SYVN1; IGF2; SSPOP; NFATC4; SKI; BCL6; CDK5…
GO:0023057	negative regulation of signaling	0.00092	1370	12.18	31	2.55	PTPRU; RIPOR1; NDUFA13; CHRD; CX3CL1; SOCS2; MNT; HJV; ADGRA2; APOD; CCN3; TNS2; ZNF385A; PRRT1; TCF7L2; PTGIR; CISH; CAV3; SYVN1; SOX13; APOA1; ABCA7; NR1D1; DGKZ; VASN; NFATC4; SKI; NCOR2; BCL6; CILP; CASTOR2
GO:0032879	regulation of localization	0.000928	2762	24.55	49	2	PTPRU; RIPOR1; SPARC; CSF1; FLT4; KCNC3; CX3CL1; C4A; ADGRA2; CCN3; PDGFRB; MINK1; RHBDF2; APOA1; ATP1B2; UNC13D; RIN3; PRKD2; RAPGEF4; LAMA5; BRSK2; NLGN2; CHRD; CACNA1H; ZFP36L1; ADGRG1; MICAL1; MICALL2; FLNA; APOD; SLC17A7; GPC6; PRRT1; TCF7L2; RAB4A; CAV3; GADD45A; STAT3; ABCA7; NR1D1; EHD2; BCL6; CDK5; SLC6A9; AXL; NACA; NOVA2; PLXNB1; SLC26A4
GO:0010648	negative regulation of cell communication	0.000932	1364	12.12	31	2.56	PTPRU; RIPOR1; NDUFA13; CHRD; CX3CL1; SOCS2; MNT; HJV; ADGRA2; APOD; CCN3; TNS2; ZNF385A; PRRT1; TCF7L2; PTGIR; CISH; CAV3; SYVN1; SOX13; APOA1; ABCA7; NR1D1; DGKZ; VASN; NFATC4; SKI; NCOR2; BCL6; CILP; CASTOR2
GO:0050789	regulation of biological process	0.000944	11735	104.3	136	1.3	RIPOR1; NDUFA13; SPARC; CSF1; FHOD1; RPS14; NRBP2; C4A; ADGRA2; CDC26; CCN3; TNS2; SH3GL2; CHGB; PDGFRB; CISH; SOX13; EBF1; ATP1B2; DGKZ; UNC13D; ACAP3; BCAM; CCDC80; WDR81; COL4A2; COL4A1; SERPING1; RIN3; PRKD2; LMX1B; NOTCH3; BRSK2; LTBP4; CHRD; DPT; CACNA1H; ZFP36L1; SOCS2; HELZ2; ADGRG1; ADAMTS13; GRK5; UBB; MICAL1; BAG1; INPP5J; HIVEP3; APOD; EIF4EBP3; ZNF423; PRRT1; RAB4A; DENND4B; CAV3; AU…
GO:0048585	negative regulation of response to stimulus	0.00145	1622	14.42	34	2.36	PTPRU; RIPOR1; NDUFA13; CHRD; NENF; CX3CL1; SOCS2; MNT; HJV; ADGRA2; APOD; CCN3; TNS2; ZNF385A; TCF7L2; PTGIR; CISH; CAV3; RHBDF2; SYVN1; SOX13; APOA1; ABCA7; NR1D1; DGKZ; VASN; NFATC4; SKI; NCOR2; BCL6; CILP; CASTOR2; SERPING1; RIN3
GO:0035295	tube development	0.00166	864	7.68	23	3	PDGFRB; LAMA5; COL18A1; NOTCH3; COL15A1; CSF1; FLT4; CHRD; CX3CL1; ZFP36L1; NFATC4; SKI; ADGRG1; UBB; COL4A2; ADGRA2; COL4A1; PTK7; FLNA; APOD; CCN3; PRKD2; RAMP1
GO:0065009	regulation of molecular function	0.00404	3079	27.37	51	1.86	RIPOR1; NDUFA13; CSF1; FLT4; CX3CL1; C4A; SNRNP70; PSD4; PDGFRB; PTGIR; PLEKHG2; CISH; PLEKHG5; MINK1; APOA1; ATP1B2; DGKZ; ACAP3; WDR81; SERPING1; ARHGEF1; RIN3; PRKD2; RAPGEF4; BRSK2; NLGN2; SOCS2; CYTH3; MICAL1; SPOCK1; FLNA; PRRT1; AOC3; TCF7L2; DENND4B; CAV3; GADD45A; IQSEC3; STAT3; IGF2; SSPOP; NFATC4; SKI; BCL6; CDK5; SLC6A9; AXL; PLXNB1; RGL3; COPS8; AGRN
GO:0051270	regulation of cellular component movement	0.00409	1052	9.35	25	2.67	LAMA5; PTPRU; RIPOR1; SPARC; CSF1; FLT4; CHRD; CX3CL1; ADGRG1; ADGRA2; FLNA; APOD; CCN3; PDGFRB; CAV3; GADD45A; MINK1; STAT3; ATP1B2; BCL6; CDK5; NOVA2; PLXNB1; RIN3; PRKD2
GO:0030036	actin cytoskeleton organization	0.00433	544	4.84	17	3.52	PDGFRB; BRSK2; CAV3; AUTS2; FHOD1; MINK1; IQSEC3; EHD2; MYO1B; SMTN; BCL6; CDK5; PTK7; MICAL1; MICALL2; FLNA; MYH11
GO:0031589	cell-substrate adhesion	0.00449	189	1.68	10	5.95	LAMA5; BCAM; ADAMTS13; CDK5; AXL; ATRNL1; COL5A3; ITGA11; MICALL2; ATP1B2
GO:0023052	signaling	0.00459	5163	45.89	73	1.59	PTPRU; RIPOR1; NDUFA13; CSF1; FLT4; NENF; CX3CL1; NRBP2; HJV; ADGRA2; PDE4A; CCN3; SH3GL2; CHGB; PDGFRB; PTGIR; CISH; PLEKHG5; MINK1; APOA1; ATP1B2; DGKZ; GIGYF1; BCAM; COL4A2; SYF2; COL4A1; ARHGEF1; RIN3; TNFRSF25; PRKD2; RAPGEF4; LAMA5; NOTCH3; COL15A1; BRSK2; NLGN2; LTBP4; CHRD; CACNA1H; ZFP36L1; SOCS2; ADGRG1; ADAMTS13; GRK5; MICAL1; BAG1; FLNA; SLC17A7; ZNF423; GPC6; TCF7L2; TCF7L1; RAB4A; A…
GO:0007154	cell communication	0.00483	5266	46.81	74	1.58	PTPRU; RIPOR1; NDUFA13; CSF1; FLT4; NENF; CX3CL1; NRBP2; HJV; ADGRA2; PDE4A; CCN3; SH3GL2; CHGB; PDGFRB; PTGIR; CISH; PLEKHG5; MINK1; APOA1; ATP1B2; DGKZ; GIGYF1; BCAM; COL4A2; SYF2; COL4A1; ARHGEF1; RIN3; TNFRSF25; PRKD2; RAPGEF4; LAMA5; NOTCH3; COL15A1; BRSK2; NLGN2; LTBP4; CHRD; CACNA1H; ZFP36L1; SOCS2; ADGRG1; ADAMTS13; GRK5; MICAL1; BAG1; FLNA; SLC17A7; ZNF423; GPC6; TCF7L2; TCF7L1; RAB4A; C…
GO:0009611	response to wounding	0.0051	441	3.92	15	3.83	PDGFRB; RIPOR1; CAV3; DGKZ; CX3CL1; ZFP36L1; ADAMTS13; CDK5; AXL; PTK7; NACA; SERPING1; FLNA; APOD; F2RL2
GO:0016477	cell migration	0.00514	873	7.76	22	2.84	PDGFRB; LAMA5; AUTS2; ATRNL1; PLEKHG5; APOA1; ATP1B2; DGKZ; CX3CL1; ACAP3; ADGRG1; CDK5; AXL; ADGRA2; PTK7; ITGA11; SPOCK1; FLNA; PLXNB1; CD248; CCN3; GPC6
GO:0007165	signal transduction	0.00563	4820	42.84	69	1.61	PTPRU; RIPOR1; NDUFA13; CSF1; FLT4; NENF; CX3CL1; NRBP2; HJV; ADGRA2; PDE4A; CCN3; SH3GL2; CHGB; PDGFRB; PTGIR; CISH; PLEKHG5; MINK1; APOA1; DGKZ; GIGYF1; BCAM; COL4A2; SYF2; COL4A1; ARHGEF1; RIN3; TNFRSF25; PRKD2; RAPGEF4; LAMA5; NOTCH3; COL15A1; BRSK2; LTBP4; CHRD; ZFP36L1; SOCS2; ADGRG1; ADAMTS13; GRK5; MICAL1; BAG1; FLNA; ZNF423; GPC6; TCF7L2; TCF7L1; RAB4A; ATRNL1; GADD45A; STAT3; IGF2; ABCA…
GO:0072359	circulatory system development	0.00656	890	7.91	22	2.78	PDGFRB; COL18A1; NOTCH3; TCF7L2; COL15A1; CAV3; FLT4; CX3CL1; ZFP36L1; NFATC4; ADGRG1; COL4A2; ADGRA2; COL4A1; PTK7; NACA; FLNA; APOD; MYH11; CCN3; PRKD2; RAMP1
GO:0010647	positive regulation of cell communication	0.00699	1693	15.05	33	2.19	NLGN2; CSF1; FLT4; NENF; CX3CL1; ADGRG1; UBB; ADGRA2; FLNA; CCN3; ZNF423; ZNF385A; PRRT1; PDGFRB; TCF7L2; AUTS2; GADD45A; PLEKHG5; MINK1; STAT3; IGF2; APOA1; ABCA7; GADD45G; NFATC4; SKI; MN1; CDK5; AXL; PTK7; PLXNB1; PRKD2; F2RL2
GO:0023056	positive regulation of signaling	0.00718	1698	15.09	33	2.19	NLGN2; CSF1; FLT4; NENF; CX3CL1; ADGRG1; UBB; ADGRA2; FLNA; CCN3; ZNF423; ZNF385A; PRRT1; PDGFRB; TCF7L2; AUTS2; GADD45A; PLEKHG5; MINK1; STAT3; IGF2; APOA1; ABCA7; GADD45G; NFATC4; SKI; MN1; CDK5; AXL; PTK7; PLXNB1; PRKD2; F2RL2
GO:0007166	cell surface receptor signaling pathway	0.00811	2106	18.72	38	2.03	LAMA5; PTPRU; NOTCH3; NDUFA13; CSF1; FLT4; LTBP4; CHRD; CX3CL1; SOCS2; ADGRG1; ADAMTS13; GRK5; HJV; ADGRA2; BAG1; FLNA; ZNF423; GPC6; PDGFRB; TCF7L2; TCF7L1; STAT3; IGF2; APOA1; ABCA7; NFATC4; SKI; GIGYF1; CDK5; COL4A2; AXL; COL4A1; PTK7; ITGA11; PLXNB1; TNFRSF25; PRKD2
GO:0009967	positive regulation of signal transduction	0.00827	1529	13.59	31	2.28	NLGN2; CSF1; FLT4; NENF; CX3CL1; ADGRG1; UBB; ADGRA2; FLNA; CCN3; ZNF423; ZNF385A; PDGFRB; TCF7L2; AUTS2; GADD45A; PLEKHG5; MINK1; STAT3; IGF2; APOA1; ABCA7; GADD45G; NFATC4; SKI; MN1; AXL; PTK7; PLXNB1; PRKD2; F2RL2
GO:0030334	regulation of cell migration	0.00932	918	8.16	22	2.7	PDGFRB; LAMA5; PTPRU; RIPOR1; SPARC; CSF1; GADD45A; FLT4; MINK1; STAT3; CHRD; ATP1B2; CX3CL1; ADGRG1; CDK5; ADGRA2; FLNA; PLXNB1; APOD; CCN3; RIN3; PRKD2
GO:0010810	regulation of cell-substrate adhesion	0.0105	216	1.92	10	5.21	CCDC80; BCL6; CSF1; MINK1; APOA1; SPOCK1; FLNA; APOD; CX3CL1; UNC13D
GO:0046579	positive regulation of Ras protein signal transduction	0.0107	64	0.57	6	10.55	PDGFRB; ADGRG1; AUTS2; CSF1; APOA1; F2RL2
GO:0065007	biological regulation	0.0109	12469	110.83	138	1.25	RIPOR1; NDUFA13; STEAP4; SPARC; CSF1; FHOD1; RPS14; NRBP2; C4A; ADGRA2; CDC26; CCN3; TNS2; SH3GL2; CHGB; PDGFRB; CISH; SOX13; EBF1; ATP1B2; DGKZ; UNC13D; ACAP3; BCAM; CCDC80; WDR81; COL4A2; COL4A1; SERPING1; RIN3; PRKD2; LMX1B; NOTCH3; BRSK2; LTBP4; CHRD; DPT; CACNA1H; ZFP36L1; SOCS2; HELZ2; ADGRG1; ADAMTS13; GRK5; UBB; MICAL1; BAG1; INPP5J; HIVEP3; APOD; EIF4EBP3; ZNF423; PRRT1; RAB4A; DENND4B; …
GO:0006928	movement of cell or subcellular component	0.011	1480	13.15	30	2.28	LAMA5; NOTCH3; CX3CL1; ADGRG1; UBB; ADGRA2; SPOCK1; FLNA; CCN3; GPC6; PDGFRB; CAV3; AUTS2; ATRNL1; PLEKHG5; STARD9; APOA1; ATP1B2; DGKZ; SKI; ACAP3; MYO1B; IFT43; CDK5; AXL; PTK7; ITGA11; PLXNB1; CD248; NECTIN1
GO:0007167	enzyme-linked receptor protein signaling pathway	0.0117	608	5.4	17	3.15	PDGFRB; PTPRU; CSF1; FLT4; STAT3; LTBP4; IGF2; CHRD; NFATC4; SOCS2; SKI; GIGYF1; COL4A2; HJV; AXL; COL4A1; PRKD2
GO:0030029	actin filament-based process	0.0119	610	5.42	17	3.14	PDGFRB; BRSK2; CAV3; AUTS2; FHOD1; MINK1; IQSEC3; EHD2; MYO1B; SMTN; BCL6; CDK5; PTK7; MICAL1; MICALL2; FLNA; MYH11
GO:0040012	regulation of locomotion	0.0135	1021	9.07	23	2.53	PDGFRB; LAMA5; PTPRU; RIPOR1; SPARC; CSF1; GADD45A; FLT4; MINK1; STAT3; CHRD; ATP1B2; CX3CL1; ADGRG1; CDK5; ADGRA2; NOVA2; FLNA; PLXNB1; APOD; CCN3; RIN3; PRKD2
GO:0022008	neurogenesis	0.0138	1223	10.87	26	2.39	LAMA5; NOTCH3; BRSK2; CSF1; CX3CL1; NRBP2; ADGRG1; UBB; MICALL2; SPOCK1; APOD; SH3GL2; AUTS2; MINK1; STAT3; SOX13; SKI; ACAP3; CDK5; AXL; PTK7; NOVA2; PLXNB1; LMX1B; AGRN; NECTIN1
GO:0000902	cell morphogenesis	0.0143	686	6.1	18	2.95	LAMA5; COL18A1; NOTCH3; COL15A1; BRSK2; AUTS2; ATRNL1; MINK1; BCL6; UBB; CDK5; AXL; PTK7; MICALL2; PLXNB1; SH3GL2; ZNF385A; NECTIN1
GO:0048870	cell motility	0.0146	1032	9.17	23	2.51	PDGFRB; LAMA5; AUTS2; ATRNL1; PLEKHG5; APOA1; ATP1B2; DGKZ; CX3CL1; SKI; ACAP3; ADGRG1; CDK5; AXL; ADGRA2; PTK7; ITGA11; SPOCK1; FLNA; PLXNB1; CD248; CCN3; GPC6
GO:0051674	localization of cell	0.0148	1032	9.17	23	2.51	PDGFRB; LAMA5; AUTS2; ATRNL1; PLEKHG5; APOA1; ATP1B2; DGKZ; CX3CL1; SKI; ACAP3; ADGRG1; CDK5; AXL; ADGRA2; PTK7; ITGA11; SPOCK1; FLNA; PLXNB1; CD248; CCN3; GPC6
GO:0031532	actin cytoskeleton reorganization	0.015	70	0.62	6	9.64	BRSK2; AUTS2; PTK7; MINK1; MICALL2; FLNA
GO:0050790	regulation of catalytic activity	0.0159	2364	21.01	40	1.9	RIPOR1; NDUFA13; CSF1; FLT4; CX3CL1; SOCS2; CYTH3; C4A; MICAL1; PSD4; SPOCK1; PDGFRB; AOC3; PTGIR; PLEKHG2; DENND4B; CISH; CAV3; GADD45A; PLEKHG5; IQSEC3; STAT3; IGF2; APOA1; SSPOP; DGKZ; ACAP3; BCL6; WDR81; CDK5; AXL; SERPING1; PLXNB1; ARHGEF1; RIN3; PRKD2; RGL3; COPS8; AGRN; RAPGEF4
GO:2000145	regulation of cell motility	0.0174	976	8.67	22	2.54	PDGFRB; LAMA5; PTPRU; RIPOR1; SPARC; CSF1; GADD45A; FLT4; MINK1; STAT3; CHRD; ATP1B2; CX3CL1; ADGRG1; CDK5; ADGRA2; FLNA; PLXNB1; APOD; CCN3; RIN3; PRKD2
GO:0051057	positive regulation of small GTPase mediated signal transduction	0.0175	73	0.65	6	9.25	PDGFRB; ADGRG1; AUTS2; CSF1; APOA1; F2RL2
GO:0030155	regulation of cell adhesion	0.0184	773	6.87	19	2.77	LAMA5; PTPRU; CSF1; MINK1; SOX13; IGF2; CHRD; APOA1; CX3CL1; UNC13D; CYTH3; ADGRG1; CCDC80; BCL6; SPOCK1; FLNA; PLXNB1; APOD; PRKD2
GO:0008285	negative regulation of cell population proliferation	0.0196	711	6.32	18	2.85	PTPRU; COL18A1; PTGIR; SPARC; STAT3; DPT; CBFA2T3; SKI; MN1; MNT; ADGRG1; BCL6; PLXNB1; APOD; CCN3; COPS8; TP53I11; TNS2
GO:1902533	positive regulation of intracellular signal transduction	0.0197	988	8.78	22	2.51	PDGFRB; TCF7L2; AUTS2; CSF1; GADD45A; FLT4; PLEKHG5; MINK1; IGF2; APOA1; ABCA7; NENF; CX3CL1; GADD45G; ADGRG1; UBB; AXL; FLNA; PLXNB1; PRKD2; F2RL2; ZNF385A
GO:0030198	extracellular matrix organization	0.02	294	2.61	11	4.21	COL18A1; ADAMTS5; COL15A1; CCDC80; ADAMTS13; COL4A2; COL4A1; COL5A3; LTBP4; DPT; MYH11
GO:0043062	extracellular structure organization	0.0203	295	2.62	11	4.2	COL18A1; ADAMTS5; COL15A1; CCDC80; ADAMTS13; COL4A2; COL4A1; COL5A3; LTBP4; DPT; MYH11
GO:0045229	external encapsulating structure organization	0.0212	297	2.64	11	4.17	COL18A1; ADAMTS5; COL15A1; CCDC80; ADAMTS13; COL4A2; COL4A1; COL5A3; LTBP4; DPT; MYH11
GO:0065008	regulation of biological quality	0.0222	3730	33.15	55	1.66	STEAP4; CSF1; NENF; CX3CL1; RPS14; ADAMTS5; HJV; TNKS1BP1; CCN3; TNS2; SH3GL2; ZNF385A; PTGIR; PLEKHG2; APOA1; ATP1B2; DGKZ; NCOR2; WDR81; SERPING1; RIN3; RAPGEF4; BRSK2; NLGN2; LTBP4; CACNA1H; ZFP36L1; SOCS2; ADGRG1; ADAMTS13; UBB; BAG1; FLNA; SLC17A7; ZNF423; GPC6; PRRT1; TCF7L2; CAV3; STAT3; SYVN1; ABCA7; NR1D1; CYRIA; GADD45G; NFATC4; BCL6; CDK5; AXL; NOVA2; PLXNB1; SLC26A4; AGRN; F2RL2; NECT…
GO:0060548	negative regulation of cell death	0.0237	1006	8.94	22	2.46	PDGFRB; TCF7L2; NDUFA13; CSF1; FLT4; SYVN1; NENF; CX3CL1; NFATC4; SOCS2; NRBP2; MNT; GRK5; BCL6; CDK5; AXL; NACA; MICAL1; BAG1; FLNA; CCN3; ZNF385A
GO:0000904	cell morphogenesis involved in differentiation	0.0239	535	4.76	15	3.15	LAMA5; COL18A1; NOTCH3; COL15A1; BRSK2; AUTS2; ATRNL1; MINK1; CDK5; AXL; PTK7; MICALL2; PLXNB1; ZNF385A; NECTIN1
GO:0032501	multicellular organismal process	0.0241	6472	57.52	83	1.44	COL18A1; CSF1; FLT4; BHLHE41; MEOX1; CX3CL1; MRC2; RPS14; NRBP2; ADGRA2; PDE4A; CCN3; TNS2; SH3GL2; ZNF385A; PDGFRB; PLEKHG5; MINK1; BGN; SOX13; APOA1; ATP1B2; CBFA2T3; DGKZ; NCOR2; MN1; ACAP3; COL4A2; SYF2; COL4A1; SERPING1; PRKD2; LMX1B; LAMA5; NOTCH3; COL15A1; BRSK2; NLGN2; IGSF3; CHRD; CACNA1H; ZFP36L1; RRP7A; MNT; ADGRG1; ADAMTS13; UBB; MICALL2; SPOCK1; FLNA; APOD; MYH11; SLC17A7; ZNF423; SL…
GO:0045785	positive regulation of cell adhesion	0.0247	476	4.23	14	3.31	PTPRU; CSF1; SOX13; IGF2; CHRD; APOA1; CX3CL1; UNC13D; CYTH3; ADGRG1; CCDC80; BCL6; FLNA; PRKD2
GO:0061061	muscle structure development	0.0265	480	4.27	14	3.28	PDGFRB; LAMA5; TCF7L2; CAV3; IGF2; CACNA1H; NFATC4; SKI; ADAMTS5; SMTN; CDK5; ITGA11; HIVEP3; MYH11
GO:0040011	locomotion	0.0291	1244	11.06	25	2.26	LAMA5; NOTCH3; CX3CL1; ADGRG1; ADGRA2; SPOCK1; FLNA; CCN3; GPC6; PDGFRB; AUTS2; ATRNL1; PLEKHG5; APOA1; ATP1B2; DGKZ; SKI; ACAP3; CDK5; AXL; PTK7; ITGA11; PLXNB1; CD248; NECTIN1
GO:0035023	regulation of Rho protein signal transduction	0.0371	88	0.78	6	7.67	PDGFRB; RIPOR1; ADGRG1; BCL6; APOA1; F2RL2
GO:0050793	regulation of developmental process	0.0423	2463	21.89	40	1.83	LAMA5; NOTCH3; BRSK2; SPARC; NLGN2; CSF1; FLT4; CHRD; BHLHE41; CX3CL1; ZFP36L1; SOCS2; ADGRA2; CCDC85B; FLNA; CCN3; GPC6; ZNF385A; TCF7L2; CAV3; GADD45A; STAT3; SOX13; IGF2; APOA1; NR1D1; UNC13D; VASN; NFATC4; SKI; EHD2; BCL6; CDK5; COL4A2; AXL; PTK7; NACA; PLXNB1; PRKD2; AGRN
GO:2001223	negative regulation of neuron migration	0.0447	11	0.1	3	30.68	ADGRG1; STAT3; CX3CL1
GO:0051049	regulation of transport	0.0485	1742	15.48	31	2	BRSK2; RIPOR1; NLGN2; KCNC3; CX3CL1; CACNA1H; C4A; MICAL1; MICALL2; FLNA; APOD; SLC17A7; CCN3; PRRT1; PDGFRB; TCF7L2; RAB4A; CAV3; MINK1; RHBDF2; APOA1; ABCA7; ATP1B2; NR1D1; UNC13D; EHD2; CDK5; SLC6A9; AXL; RIN3; RAPGEF4
GO:0042060	wound healing	0.0492	335	2.98	11	3.69	PDGFRB; ADAMTS13; CAV3; AXL; PTK7; NACA; SERPING1; FLNA; DGKZ; F2RL2; CX3CL1
GO:0051128	regulation of cellular component organization	0.0492	2345	20.84	38	1.82	BRSK2; NDUFA13; NLGN2; FHOD1; LTBP4; CX3CL1; SOCS2; CCDC85B; CDC26; INPP5J; SPOCK1; FLNA; APOD; SLC17A7; CCN3; GPC6; PDGFRB; RAB4A; PLEKHG2; CISH; CAV3; AUTS2; IGF2; APOA1; ABCA7; ATP1B2; CYRIA; NFATC4; ACAP3; EHD2; BCL6; CDK5; AXL; PTK7; PLXNB1; RIN3; AGRN; NECTIN1

## Sheet: Table S5
Table S5. GO Biological processes significantly enriched (adj. p < 0.05) by genes containing differentially methylated positions (DMPs), which were identified in myocardium of HCM patients.
GO ID	biological process	adj. p-value	total number of genes in the process according to Homo sapiens REFLIST	expected number of genes from a random set in the process	number of genes containing DMPs in the process	fold enrichment	IDs of DMP-containing genes in the process
GO:0032502	developmental process	1.4e-14	5561	246.33	373	1.51	CYFIP2; TRIO; NUP107; SERPINE2; EHMT2; IKZF3; UBE2L3; ZMIZ1; PPP4R4; CREB3L1; BBX; FAM65B; IER3; EPHA4; RBFOX1; SLC6A17; ACTN2; EPHA8; KRT7; ANK2; UNC5C; KRT5; EML1; LCE1C; RUNX2; SPATA16; SCN10A; RFX6; CRISPLD2; NINJ2; KCNQ1; PARD3; NINJ1; FEZ2; KCNQ4; HOXB1; NGEF; COL13A1; CTBP2; EPHA10; SDC4; EPAS1; AIRE; SDC2; MAPKAP1; ABCB5; ZBTB1; STC1; GATA4; FAM82A2; INPP5B; DHX36; PRDM16; A2BP1; MOV10L1;…
GO:0048856	anatomical structure development	3.43e-14	5029	222.76	344	1.54	CYFIP2; TRIO; NUP107; SERPINE2; EHMT2; IKZF3; UBE2L3; ZMIZ1; PPP4R4; BBX; FAM65B; IER3; EPHA4; RBFOX1; SLC6A17; ACTN2; EPHA8; KRT7; ANK2; UNC5C; KRT5; EML1; LCE1C; RUNX2; SPATA16; SCN10A; RFX6; CRISPLD2; NINJ2; KCNQ1; PARD3; NINJ1; FEZ2; KCNQ4; HOXB1; NGEF; COL13A1; EPHA10; SDC4; EPAS1; AIRE; SDC2; MAPKAP1; ABCB5; ZBTB1; STC1; GATA4; INPP5B; A2BP1; MOV10L1; HIVEP3; PPARGC1A; ST3GAL1; NTNG2; CREBB…
GO:0007399	nervous system development	9.73e-11	2081	92.18	171	1.86	CYFIP2; DGKG; PRDM8; SH3GL3; TRIO; SERPINE2; EHMT2; CTNND2; RORA; FGF2; SLC8A1; UBE2L3; GRIP1; CDH4; FGF8; TNN; ZMIZ1; LEPR; TNR; FAM65B; EPHA4; RBFOX1; SEMA6A; SLC6A17; EPHA8; ANK2; UNC5C; ATP1B2; EML1; RUNX2; OLFM1; DOK5; FANCD2; NINJ2; KCNQ1; PARD3; NINJ1; FEZ2; TBC1D24; HOXB1; NGEF; ZNF430; CHRNA3; BRSK2; EPHA10; SDC4; TUBGCP2; DLX5; SDC2; MAPKAP1; SLC1A1; PSEN1; FOXO3; STK4; AGER; IGSF21; CD…
GO:0007275	multicellular organism development	1.66e-10	4129	182.9	282	1.54	CYFIP2; TRIO; NUP107; SERPINE2; EHMT2; UBE2L3; ZMIZ1; PPP4R4; BBX; FAM65B; EPHA4; RBFOX1; SLC6A17; ACTN2; EPHA8; ANK2; UNC5C; EML1; RUNX2; RFX6; CRISPLD2; NINJ2; KCNQ1; PARD3; NINJ1; FEZ2; KCNQ4; HOXB1; NGEF; COL13A1; EPHA10; SDC4; EPAS1; AIRE; SDC2; MAPKAP1; ABCB5; ZBTB1; STC1; GATA4; INPP5B; A2BP1; ST3GAL1; NTNG2; CREBBP; MCAM; PDE2A; MICAL2; GRIN2D; EXT1; TG; DCHS2; WNK1; ZFAT; ACCN1; NOX4; SE…
GO:0023051	regulation of signaling	4.19e-10	3355	148.61	239	1.61	CYFIP2; TRIO; SERPINE2; LDLRAD4; RABGEF1; ZMIZ1; CREB3L1; FAM65B; UBASH3A; EPHA4; PRKCH; EPHA8; RPL23; AFAP1; ANK2; PRAP1; RUNX2; SIGIRR; TIAM2; RFX6; AKAP9; NINJ1; OR2AT4; RBCK1; NGEF; CTBP2; MAPKAP1; IL20RA; GATA4; ZC3HAV1; LARS; GALR1; DHX36; PRDM16; TRPM4; PRRT1; NTNG2; CREBBP; GADD45B; PDE2A; GRIN2D; STAG1; WNK1; WNK2; PDE3A; NOX4; CD22; PTPRU; MSTN; CCDC125; DENND1A; ICA1; RYR3; GLI3; GLI2;…
GO:0010646	regulation of cell communication	4.46e-10	3342	148.04	238	1.61	CYFIP2; TRIO; SERPINE2; LDLRAD4; RABGEF1; ZMIZ1; CREB3L1; FAM65B; UBASH3A; EPHA4; PRKCH; EPHA8; RPL23; AFAP1; ANK2; PRAP1; RUNX2; SIGIRR; TIAM2; RFX6; AKAP9; NINJ1; OR2AT4; RBCK1; NGEF; CTBP2; MAPKAP1; IL20RA; GATA4; ZC3HAV1; LARS; GALR1; DHX36; PRDM16; TRPM4; PRRT1; NTNG2; CREBBP; GADD45B; PDE2A; GRIN2D; STAG1; WNK1; WNK2; PDE3A; NOX4; CD22; PTPRU; MSTN; CCDC125; DENND1A; ICA1; GLI3; GLI2; AKAP1…
GO:0048731	system development	7.14e-10	3719	164.73	257	1.56	CYFIP2; TRIO; NUP107; SERPINE2; EHMT2; UBE2L3; ZMIZ1; BBX; FAM65B; EPHA4; RBFOX1; SLC6A17; ACTN2; EPHA8; ANK2; UNC5C; EML1; RUNX2; RFX6; CRISPLD2; NINJ2; KCNQ1; PARD3; NINJ1; FEZ2; HOXB1; NGEF; COL13A1; EPHA10; SDC4; EPAS1; AIRE; SDC2; MAPKAP1; ABCB5; ZBTB1; STC1; GATA4; A2BP1; ST3GAL1; NTNG2; MCAM; PDE2A; MICAL2; GRIN2D; EXT1; TG; DCHS2; WNK1; ZFAT; ACCN1; NOX4; SERPINI1; PCDHB3; DZIP1; HOXD9; G…
GO:0032501	multicellular organismal process	1.03e-09	6472	286.68	393	1.37	CYFIP2; TRIO; NUP107; SERPINE2; EHMT2; MEIKIN; GJA3; ZMIZ1; PPP4R4; CREB3L1; BBX; RBFOX1; UNC5C; EML1; LCE1C; OR10AD1; SCN10A; RFX6; PARD3; FEZ2; HOXB1; NGEF; COL13A1; AIRE; MAPKAP1; ABCB5; GATA4; VTI1A; ST3GAL4; A2BP1; MOV10L1; PPARGC1A; ST3GAL1; PRRT1; CREBBP; MCAM; GRIN2D; DCHS2; ZFAT; NOX4; SERPINI1; PCDHB3; DZIP1; HOXD9; GABRB3; ELL; FMN1; SHB; GLI3; TRIOBP; GLI2; C11orf88; JPH3; SPIN1; JAK2…
GO:0048513	animal organ development	1.48e-09	3179	140.82	226	1.6	NUP107; SERPINE2; UBE2L3; ZMIZ1; BBX; FAM65B; EPHA4; SLC6A17; ACTN2; KRT7; ANK2; UNC5C; KRT5; EML1; LCE1C; RUNX2; SCN10A; RFX6; CRISPLD2; KCNQ1; KCNQ4; HOXB1; COL13A1; SDC4; EPAS1; AIRE; MAPKAP1; ABCB5; ZBTB1; STC1; GATA4; HIVEP3; PPARGC1A; ST3GAL1; NTNG2; PDE2A; MICAL2; GRIN2D; EXT1; TG; DCHS2; ZFAT; NOX4; MKX; DZIP1; HOXD9; PTPRU; NRP2; SLC44A4; TENM4; MSTN; FMN1; GLI3; TRIOBP; GLI2; AKAP13; IM…
GO:0048869	cellular developmental process	1.59e-09	3440	152.38	240	1.58	CYFIP2; TRIO; EHMT2; ZMIZ1; CREB3L1; FAM65B; EPHA4; ACTN2; EPHA8; KRT7; ANK2; UNC5C; KRT5; EML1; LCE1C; RUNX2; SPATA16; RFX6; KCNQ1; PARD3; NINJ1; FEZ2; NGEF; COL13A1; CTBP2; EPHA10; SDC4; EPAS1; AIRE; SDC2; ABCB5; ZBTB1; STC1; GATA4; FAM82A2; PRDM16; MOV10L1; HIVEP3; PPARGC1A; ST3GAL1; NTNG2; GADD45B; PDE2A; EXT1; WNK1; ZFAT; PDE3A; NOX4; MKX; DZIP1; HOXD9; SPAG16; PTPRU; NRP2; SLC44A4; TENM4; S…
GO:0048522	positive regulation of cellular process	1.88e-09	5740	254.26	356	1.4	CYFIP2; HPSE2; SERPINE2; GABPB1; IKZF3; IL27RA; UBE2L3; RXFP3; CNST; PNP; ZMIZ1; CREB3L1; OBFC1; FAM65B; EPHA4; PRKCH; ACTN2; EPHA8; RPL23; SLC6A13; ANK2; EBF3; UNC5C; PRAP1; RUNX2; ZNF16; TIAM2; SULT2B1; RFX6; KCNQ1; PARD3; AKAP9; NINJ1; PRR16; OR2AT4; HOXB1; RBCK1; SAR1A; CTBP2; EPHA10; SDC4; EPAS1; AIRE; MAPKAP1; IL20RA; ZBTB1; GATA4; ZC3HAV1; LARS; EPB41L2; GALR1; DHX36; PRDM16; ST3GAL4; HIVE…
GO:0030154	cell differentiation	1.98e-09	3418	151.4	238	1.57	CYFIP2; TRIO; EHMT2; ZMIZ1; CREB3L1; FAM65B; EPHA4; ACTN2; EPHA8; KRT7; ANK2; UNC5C; KRT5; EML1; LCE1C; RUNX2; SPATA16; RFX6; KCNQ1; PARD3; NINJ1; FEZ2; NGEF; COL13A1; CTBP2; EPHA10; SDC4; EPAS1; AIRE; SDC2; ABCB5; ZBTB1; STC1; GATA4; FAM82A2; PRDM16; MOV10L1; HIVEP3; PPARGC1A; ST3GAL1; NTNG2; GADD45B; PDE2A; EXT1; WNK1; ZFAT; PDE3A; NOX4; MKX; DZIP1; HOXD9; SPAG16; PTPRU; NRP2; SLC44A4; TENM4; S…
GO:0009653	anatomical structure morphogenesis	2.96e-09	2185	96.79	170	1.76	CYFIP2; FHOD3; TRIO; SERPINE2; CTNND2; RORA; FGF2; GRIP1; CDH4; FGF8; TNN; ZMIZ1; LEPR; TNR; CAPN3; FAM65B; SVEP1; IER3; TPD52; EPHA4; SEMA6A; ACTN2; EPHA8; ANK2; UNC5C; RUNX2; TANC1; OLFM1; SCN10A; TBC1D20; FANCD2; CRISPLD2; KCNQ1; PARD3; NINJ1; ADAM12; FEZ2; KCNQ4; HOXB1; AJUBA; FBN3; BRSK2; COL13A1; EPHA10; SDC4; EPAS1; DLX5; AIRE; SDC2; SLC1A1; STC1; GATA4; PSEN1; FOXO3; STK4; ADIPOR2; CALD1;…
GO:0048518	positive regulation of biological process	5.27e-09	6255	277.07	378	1.36	CYFIP2; HPSE2; SERPINE2; GABPB1; IKZF3; IL27RA; UBE2L3; RXFP3; RABGEF1; CNST; PNP; ZMIZ1; CREB3L1; OBFC1; FAM65B; EPHA4; PRKCH; ACTN2; EPHA8; RPL23; SLC6A13; ANK2; EBF3; UNC5C; PRAP1; RUNX2; ZNF16; TIAM2; SULT2B1; RFX6; KCNQ1; PARD3; AKAP9; NINJ1; PRR16; OR2AT4; HOXB1; RBCK1; SAR1A; CTBP2; EPHA10; SDC4; EPAS1; AIRE; MAPKAP1; IL20RA; ZBTB1; STC1; GATA4; ZC3HAV1; LARS; EPB41L2; GALR1; DHX36; PRDM16…
GO:0048468	cell development	7.65e-09	1668	73.88	138	1.87	CYFIP2; FHOD3; DGKG; PRDM8; TRIO; EHMT2; CTNND2; FGF2; SLC8A1; GRIP1; CDH4; TNN; ZMIZ1; TNR; CAPN3; FAM65B; EPHA4; SEMA6A; ACTN2; EPHA8; ANK2; UNC5C; RUNX2; FOXP1; SPATA16; TBC1D20; KCNQ1; PARD3; FEZ2; TBC1D24; BRSK2; EPHA10; SDC4; EPAS1; DLX5; SDC2; STC1; GATA4; PSEN1; FOXO3; AGER; CORO1C; KLC3; PLXNA2; ABL1; MOV10L1; PRPH; NTNG2; SMAD4; AUTS2; ATP8B1; PDE2A; DCDC2; TDRD6; ESR1; EXT1; FER; WNK1;…
GO:0065008	regulation of biological quality	1.5e-08	3730	165.22	250	1.51	CYFIP2; SERPINE2; GBA3; SLC12A7; EPHA4; UTS2R; ACTN2; RPL23; SLC6A13; BOLA1; ANK2; LARS2; SCN10A; RFX6; KCNQ1; AKAP9; FDX1; PRR16; NGEF; CTBP2; EPAS1; ABCB5; IL20RA; STC1; GATA4; FAM82A2; TRPM1; LARS; GALR1; DHX36; PRDM16; ST3GAL4; OTOF; PPARGC1A; TRPM4; PRRT1; NTNG2; CREBBP; PTPRN2; PDE2A; CP; GRIN2D; EXT1; TG; WNK1; WNK2; CYP2S1; ACCN1; PDE3A; NOX4; XKR6; GABRB3; NRP2; SLC44A4; MSTN; ICA1; FMN1…
GO:1902531	regulation of intracellular signal transduction	2.6e-08	1704	75.48	138	1.83	DGKG; TRIO; DGKD; SERPINE2; ZFAND6; RORA; FGF2; SLC8A2; PYCARD; RABGEF1; FGF8; CREB3L1; CAPN3; FAM65B; FAM150B; TPTE2; EPHA4; SEMA6A; MAP2K2; EPHA8; RPL23; GPR77; MUL1; PRAP1; TIAM2; DOK5; DOK6; OR2AT4; RBCK1; AJUBA; CARD11; NGEF; MAPKAP1; IL20RA; GATA4; RASAL1; TNFRSF11A; PSEN1; ZC3HAV1; ARHGAP15; STK4; AGER; DNAJC27; ARHGAP20; LARS; DHX36; ABL1; SMYD2; NLRP3; CAMTA1; PMAIP1; SLC38A9; MARK3; IVN…
GO:0032879	regulation of localization	4.08e-08	2762	122.34	197	1.61	SERPINE2; LDLRAD4; IL27RA; UBE2L3; RABGEF1; CNST; FAM65B; EPHA4; PRKCH; ACTN2; MTUS1; ANK2; UNC5C; PRAP1; SCN10A; RFX6; KCNQ1; AKAP9; NINJ1; KCNQ4; SAR1A; SDC4; AIRE; STC1; GATA4; NKAIN3; EPB41L2; GALR1; DHX36; ST3GAL4; TRPM4; PRRT1; NTNG2; RABGAP1L; HACE1; MCAM; GRIN2D; EHD4; WNK1; WNK2; ACCN1; DZIP1; CD22; EFCAB4A; PTPRU; NRP2; MSTN; CCDC125; ICA1; RYR3; GLI3; AKAP12; JPH3; MMP28; CD36; JAK2; H…
GO:0009987	cellular process	6.01e-08	15176	672.23	757	1.13	CYFIP2; TRIO; NUP107; SERPINE2; PGAP2; EHMT2; GABPB1; MEIKIN; RXFP3; RABGEF1; GJA3; ZMIZ1; CREB3L1; OBFC1; ANKS1B; IER3; GABARAPL2; RBFOX1; PRKCH; NUP210; TAAR6; RPL23; COL23A1; UNC5C; PRAP1; EML1; LCE1C; OR10AD1; ZNF16; SIGIRR; SULT2B1; LARS2; SCN10A; RFX6; PARD3; KIAA0368; GPR160; FDX1; FEZ2; PRR16; RBCK1; IDO2; NGEF; NUP205; MTMR3; COL13A1; SAR1A; CTBP2; AIRE; MAPKAP1; ABCB5; IL20RA; GATA4; FA…
GO:0009966	regulation of signal transduction	7.44e-08	2975	131.78	207	1.57	CYFIP2; TRIO; SERPINE2; LDLRAD4; RABGEF1; ZMIZ1; CREB3L1; FAM65B; UBASH3A; EPHA4; PRKCH; EPHA8; RPL23; AFAP1; PRAP1; RUNX2; SIGIRR; TIAM2; AKAP9; NINJ1; OR2AT4; RBCK1; NGEF; CTBP2; MAPKAP1; IL20RA; GATA4; ZC3HAV1; LARS; DHX36; PRDM16; TRPM4; PRRT1; CREBBP; GADD45B; PDE2A; GRIN2D; STAG1; WNK1; WNK2; PDE3A; NOX4; CD22; PTPRU; MSTN; CCDC125; DENND1A; GLI3; GLI2; AKAP12; AKAP13; SPIN1; CD36; JAK2; HR…
GO:0010647	positive regulation of cell communication	9.66e-08	1693	74.99	135	1.8	CYFIP2; DGKD; SERPINE2; CLSTN1; FGF2; SLC8A2; PYCARD; FGF8; RIMS3; ZMIZ1; TNR; FAM150B; EPHA4; SLC30A8; PRKCH; MAP2K2; EPHA8; RPL23; GPR77; MUL1; FOXP1; RFX6; DOK5; DOK6; NINJ1; OR2AT4; RBCK1; AJUBA; CARD11; CTBP2; BIRC8; DLX5; SLC1A1; IL20RA; ITPR3; GATA4; TNFRSF11A; PSEN1; ZC3HAV1; STK4; AGER; DNAJC27; LARS; GALR1; DHX36; ABL1; CAMTA1; PMAIP1; SLC38A9; TRPM4; PRRT1; SMAD4; CREBBP; GADD45B; AUTS…
GO:0016043	cellular component organization	1.15e-07	5459	241.81	332	1.37	CYFIP2; TRIO; NUP107; HPSE2; SERPINE2; EHMT2; PITPNB; GABPB1; MEIKIN; ZMIZ1; CREB3L1; OBFC1; FAM65B; SLC12A7; EPHA4; GABARAPL2; ACTN2; EPHA8; RPL23; COL23A1; BOLA1; KRT7; ANK2; EBF3; UNC5C; KRT5; EML1; CRISPLD2; KCNQ1; PARD3; KIAA0368; AKAP9; NINJ1; FEZ2; PRR16; SPATA18; BLZF1; NUP205; COL13A1; SAR1A; CTBP2; EPHA10; SDC4; EPAS1; SDC2; MAPKAP1; ZBTB1; TRPM1; LARS; EPB41L2; DHX36; PRDM16; VTI1A; OT…
GO:0023056	positive regulation of signaling	1.3e-07	1698	75.21	135	1.79	CYFIP2; DGKD; SERPINE2; CLSTN1; FGF2; SLC8A2; PYCARD; FGF8; RIMS3; ZMIZ1; TNR; FAM150B; EPHA4; SLC30A8; PRKCH; MAP2K2; EPHA8; RPL23; GPR77; MUL1; FOXP1; RFX6; DOK5; DOK6; NINJ1; OR2AT4; RBCK1; AJUBA; CARD11; CTBP2; BIRC8; DLX5; SLC1A1; IL20RA; ITPR3; GATA4; TNFRSF11A; PSEN1; ZC3HAV1; STK4; AGER; DNAJC27; LARS; GALR1; DHX36; ABL1; CAMTA1; PMAIP1; SLC38A9; TRPM4; PRRT1; SMAD4; CREBBP; GADD45B; AUTS…
GO:0051239	regulation of multicellular organismal process	3.34e-07	2721	120.53	190	1.58	CD84; SERPINE2; CLSTN1; ZBTB20; RORA; LDLRAD4; FGF2; IKZF3; SLC8A1; IL27RA; SLC8A2; PYCARD; RABGEF1; CDH4; FGF8; PNP; TNN; ZMIZ1; CREB3L1; LEPR; TNR; CAPN3; UBASH3A; EPHA4; SEMA6A; PRKCH; FKBPL; GPR77; MUL1; ANK2; ATP1B2; SHISA9; PRAP1; RUNX2; ZNF16; FOXP1; SIGIRR; TIAM2; SULT2B1; OLFM1; SCN10A; FANCD2; KCNQ1; PARD3; AKAP9; NINJ1; ADAM12; ADNP; PHLDB2; CARD11; CD274; CHRNA3; EPAS1; AIRE; SLC1A1; …
GO:0051240	positive regulation of multicellular organismal process	4.2e-07	1491	66.04	121	1.83	CD84; SERPINE2; CLSTN1; ZBTB20; RORA; FGF2; SLC8A1; IL27RA; PYCARD; CDH4; FGF8; PNP; TNN; ZMIZ1; LEPR; TNR; EPHA4; PRKCH; PRAP1; RUNX2; FOXP1; TIAM2; OLFM1; KCNQ1; PARD3; NINJ1; ADAM12; ADNP; CARD11; CD274; EPAS1; AIRE; SLC1A1; ZBTB1; GATA4; TNFRSF11A; PSEN1; ZC3HAV1; FOXO3; STK4; AGER; ADIPOR2; GALR1; DHX36; PRDM16; ST3GAL4; PLXNA2; ABL1; NLRP3; MBP; PPARGC1A; WNT2; TRPM4; GSDMD; SMAD4; HMGA2; E…
GO:0007417	central nervous system development	1.6e-06	1000	44.3	89	2.01	PRDM8; SH3GL3; NRP2; TRIO; TENM4; SERPINE2; CHD7; CHD5; RORA; FGF2; SLC8A1; GLI3; GLI2; UBE2L3; IMMP2L; FGF8; ZMIZ1; TMEM108; TNR; NOS1; HMGCS2; BBS7; BOK; CHST8; EPHA4; SLC6A17; EED; PAX6; UNC5C; NRG1; PAX5; ATP1B2; NAV2; EML1; PAX2; UCHL5; ALDH1A3; NRG3; PAX8; DCT; FANCD2; RARA; MAPT; HOXB1; SHANK2; GAS8; PHLPP2; ZNF430; TUBGCP2; DLX5; MAPKAP1; SLC1A1; HTT; PSEN1; ADCY1; FOXO3; STK4; AGER; NPY;…
GO:0030182	neuron differentiation	2.05e-06	1018	45.09	90	2	CYFIP2; DGKG; NRP2; TRIO; THRB; SLC44A4; TENM4; EHMT2; CTNND2; CHD5; RORA; LAMC2; GLI3; TRIOBP; PTPRF; GLI2; GRIP1; CDH4; FGF8; TNN; ZMIZ1; TMEM108; TNR; FAM65B; NOS1; JAK2; ZNF521; EPHA4; SEMA6A; EPHA8; ITGA1; PAX6; UNC5C; NRG1; PAX2; RUNX2; DNM2; CTTN; PALLD; DOK5; KCNQ1; PARD3; FEZ2; TBC1D24; MAPT; GAS7; NLGN1; BRSK2; EPHA10; SDC4; DLX5; SDC2; SEMA3E; PSEN1; ADCY1; AGER; CPN1; CNR1; CLMN; NPY;…
GO:0022008	neurogenesis	2.63e-06	1223	54.17	102	1.88	CYFIP2; DGKG; PRDM8; TRIO; EHMT2; CTNND2; RORA; FGF2; GRIP1; CDH4; FGF8; TNN; ZMIZ1; LEPR; TNR; FAM65B; EPHA4; SEMA6A; EPHA8; UNC5C; EML1; RUNX2; DOK5; KCNQ1; PARD3; FEZ2; TBC1D24; BRSK2; EPHA10; SDC4; TUBGCP2; DLX5; SDC2; SLC1A1; PSEN1; AGER; PLXNA2; ABL1; WNT2; PRPH; NTNG2; SMAD4; AUTS2; ATP8B1; DCDC2; TRAPPC9; EXT1; TLX3; WNK1; HOXD9; NRP2; THRB; SLC44A4; TENM4; CHD5; LAMC2; GLI3; TRIOBP; PTPR…
GO:0065007	biological regulation	2.71e-06	12469	552.32	639	1.16	CYFIP2; TRIO; NUP107; TES; SERPINE2; EHMT2; GABPB1; RXFP3; RABGEF1; CNST; ZMIZ1; PPP4R4; CREB3L1; OBFC1; BBX; UBASH3A; ANKS1B; IER3; GABARAPL2; RBFOX1; PRKCH; TAAR6; RPL23; AFAP1; UNC5C; PRAP1; OR10AD1; ZNF16; SIGIRR; SULT2B1; LARS2; SCN10A; RFX6; PARD3; GPR160; FDX1; FEZ2; PRR16; HOXB1; RBCK1; NGEF; ZNF396; MTMR3; SAR1A; CTBP2; AIRE; MAPKAP1; ABCB5; IL20RA; AGAP1; GATA4; FAM82A2; ZC3HAV1; EPB41L…
GO:0120036	plasma membrane bounded cell projection organization	2.96e-06	1082	47.93	93	1.94	CYFIP2; SPAG16; NRP2; TRIO; CTNND2; LAMC2; GLI3; TRIOBP; PTPRF; GLI2; C11orf88; GRIP1; CDH4; TNN; TMEM108; TNR; FAM65B; BBS7; JAK2; EPHA4; SEMA6A; ATMIN; ACTN2; EPHA8; ITGA1; DNAJB13; PAX6; UNC5C; ATP1B2; PAX2; DNM2; TANC1; CTTN; PALLD; KCNQ1; PARD3; FEZ2; ITPKA; TBC1D24; ARHGEF4; CDH13; MAPT; ARHGEF7; AJUBA; GAS8; FAN1; GAS7; NLGN1; BRSK2; DNAH2; EPHA10; SDC4; DNAH7; DNAH8; DLX5; SDC2; SEMA3E; P…
GO:0048699	generation of neurons	3e-06	1081	47.88	93	1.94	CYFIP2; DGKG; NRP2; TRIO; THRB; SLC44A4; TENM4; EHMT2; CTNND2; CHD5; RORA; LAMC2; GLI3; TRIOBP; PTPRF; GLI2; GRIP1; CDH4; FGF8; TNN; ZMIZ1; TMEM108; TNR; FAM65B; NOS1; JAK2; ZNF521; EPHA4; SEMA6A; EPHA8; ITGA1; PAX6; UNC5C; NRG1; EML1; PAX2; RUNX2; DNM2; DCT; CTTN; PALLD; DOK5; KCNQ1; PARD3; FEZ2; TBC1D24; MAPT; GAS7; NLGN1; BRSK2; EPHA10; SDC4; TUBGCP2; DLX5; SDC2; SEMA3E; PSEN1; ADCY1; AGER; CP…
GO:0071840	cellular component organization or biogenesis	3.2e-06	5659	250.67	333	1.33	CYFIP2; TRIO; NUP107; HPSE2; SERPINE2; EHMT2; PITPNB; GABPB1; MEIKIN; ZMIZ1; CREB3L1; OBFC1; FAM65B; SLC12A7; EPHA4; GABARAPL2; ACTN2; EPHA8; RPL23; COL23A1; BOLA1; KRT7; ANK2; EBF3; UNC5C; KRT5; EML1; CRISPLD2; KCNQ1; PARD3; KIAA0368; AKAP9; NINJ1; FEZ2; PRR16; SPATA18; BLZF1; NUP205; COL13A1; SAR1A; CTBP2; EPHA10; SDC4; EPAS1; SDC2; MAPKAP1; ZBTB1; TRPM1; LARS; EPB41L2; DHX36; PRDM16; VTI1A; OT…
GO:0048666	neuron development	3.57e-06	819	36.28	76	2.09	CYFIP2; DGKG; NRP2; TRIO; THRB; SLC44A4; TENM4; CTNND2; LAMC2; GLI3; TRIOBP; PTPRF; GLI2; GRIP1; CDH4; TNN; ZMIZ1; TMEM108; TNR; FAM65B; NOS1; JAK2; EPHA4; SEMA6A; EPHA8; ITGA1; PAX6; UNC5C; PAX2; DNM2; CTTN; PALLD; KCNQ1; PARD3; FEZ2; TBC1D24; MAPT; GAS7; NLGN1; BRSK2; EPHA10; SDC4; DLX5; SDC2; SEMA3E; PSEN1; ADCY1; AGER; CPN1; CNR1; CLMN; NPY; PLXNA2; ABL1; CTNNA1; PTK2B; SLIT3; PRPH; OPCML; PA…
GO:0007420	brain development	4.27e-06	757	33.53	72	2.15	NRP2; SERPINE2; CHD7; CHD5; RORA; FGF2; SLC8A1; GLI3; GLI2; UBE2L3; IMMP2L; FGF8; ZMIZ1; TMEM108; TNR; NOS1; HMGCS2; BBS7; BOK; SLC6A17; PAX6; UNC5C; NRG1; PAX5; ATP1B2; EML1; PAX2; UCHL5; ALDH1A3; NRG3; DCT; FANCD2; RARA; HOXB1; SHANK2; GAS8; PHLPP2; ZNF430; TUBGCP2; DLX5; MAPKAP1; SLC1A1; HTT; PSEN1; ADCY1; FOXO3; NPY; CDH22; PLXNA2; ABL1; CTNNA1; MBP; SLC17A7; WNT2; CA10; TFAP2D; TRAPPC9; VAX1…
GO:0030030	cell projection organization	5.39e-06	1131	50.1	95	1.9	CYFIP2; SPAG16; NRP2; TRIO; CTNND2; LAMC2; GLI3; TRIOBP; PTPRF; GLI2; C11orf88; GRIP1; CDH4; TNN; TMEM108; TNR; FAM65B; WDR8; BBS7; JAK2; EPHA4; SEMA6A; ATMIN; ACTN2; EPHA8; ITGA1; DNAJB13; PAX6; UNC5C; ATP1B2; PAX2; DNM2; TANC1; CTTN; PALLD; KCNQ1; PARD3; FEZ2; ITPKA; TBC1D24; ARHGEF4; CDH13; MAPT; ARHGEF7; AJUBA; GAS8; FAN1; GAS7; NLGN1; BRSK2; DNAH2; EPHA10; SDC4; DNAH7; DNAH8; DLX5; SDC2; SEM…
GO:0007154	cell communication	6.47e-06	5266	233.26	312	1.34	OR7G2; TRIO; EHMT2; SOGA1; IL27RA; RXFP3; PNP; GJA3; RASSF3; ZMIZ1; CREB3L1; SLC12A7; ANKS1B; EPHA4; UTS2R; GABARAPL2; PRKCH; ACTN2; EPHA8; TAAR6; ANK2; ADGRA3; UNC5C; PRAP1; OR10AD1; RUNX2; SIGIRR; TIAM2; SCN10A; KCNQ1; PARD3; GPR160; AKAP9; FEZ2; OR2AT4; RBCK1; NGEF; MTMR3; CTBP2; EPHA10; PDE1C; EPAS1; MAPKAP1; IL20RA; STC1; GATA4; INPP5B; TRPM1; MC2R; LARS; GALR1; HIVEP1; OTOF; RALGDS; TRPM4; …
GO:0050789	regulation of biological process	7.27e-06	11735	519.81	605	1.16	CYFIP2; TRIO; NUP107; TES; SERPINE2; EHMT2; GABPB1; RXFP3; RABGEF1; CNST; ZMIZ1; PPP4R4; CREB3L1; OBFC1; BBX; UBASH3A; ANKS1B; IER3; GABARAPL2; RBFOX1; PRKCH; TAAR6; RPL23; AFAP1; UNC5C; PRAP1; OR10AD1; ZNF16; SIGIRR; SULT2B1; SCN10A; RFX6; PARD3; GPR160; FEZ2; PRR16; HOXB1; RBCK1; NGEF; ZNF396; MTMR3; SAR1A; CTBP2; AIRE; MAPKAP1; IL20RA; GATA4; ZC3HAV1; EPB41L2; GALR1; PRDM16; ST3GAL4; A2BP1; MO…
GO:0048583	regulation of response to stimulus	7.37e-06	4001	177.23	249	1.4	CYFIP2; TRIO; SERPINE2; LDLRAD4; IL27RA; RABGEF1; ZMIZ1; CREB3L1; FAM65B; UBASH3A; IER3; EPHA4; PRKCH; EPHA8; RPL23; MTUS1; AFAP1; PRAP1; RUNX2; SIGIRR; TIAM2; AKAP9; NINJ1; OR2AT4; RBCK1; NGEF; CTBP2; MAPKAP1; IL20RA; ZBTB1; GATA4; ZC3HAV1; LARS; DHX36; PRDM16; ST3GAL4; TRPM4; PRRT1; CREBBP; GADD45B; PDE2A; GRIN2D; STAG1; WNK1; WNK2; PDE3A; NOX4; CD22; PTPRU; MSTN; CCDC125; DENND1A; GLI3; PTPRF;…
GO:0050804	modulation of chemical synaptic transmission	8.56e-06	424	18.78	48	2.56	NLGN1; CHRNA3; SERPINE2; DGKB; RASGRF2; CLSTN1; SLC1A1; CACNA1A; HTT; ITPR3; PSEN1; ADCY1; AGER; GNAI2; SLC8A2; AKAP12; GRM4; JPH3; RIMS3; CNR1; TMEM108; ABL1; PTK2B; TNR; JAK2; PAIP2; HRAS; DLGAP4; PRRT1; EPHA4; NTNG2; SHISA9; BTBD9; SYN3; BAIAP2; GRIN2D; IGSF11; LRFN2; PINK1; NRG3; AKAP9; NEURL1; ITPKA; RARA; GHRL; ADNP; MAPT; SHANK2
GO:0099177	regulation of trans-synaptic signaling	8.89e-06	425	18.83	48	2.55	NLGN1; CHRNA3; SERPINE2; DGKB; RASGRF2; CLSTN1; SLC1A1; CACNA1A; HTT; ITPR3; PSEN1; ADCY1; AGER; GNAI2; SLC8A2; AKAP12; GRM4; JPH3; RIMS3; CNR1; TMEM108; ABL1; PTK2B; TNR; JAK2; PAIP2; HRAS; DLGAP4; PRRT1; EPHA4; NTNG2; SHISA9; BTBD9; SYN3; BAIAP2; GRIN2D; IGSF11; LRFN2; PINK1; NRG3; AKAP9; NEURL1; ITPKA; RARA; GHRL; ADNP; MAPT; SHANK2
GO:0009967	positive regulation of signal transduction	1.23e-05	1529	67.73	117	1.73	CYFIP2; DGKD; FGF2; PYCARD; FGF8; ZMIZ1; FAM150B; EPHA4; PRKCH; MAP2K2; EPHA8; RPL23; GPR77; MUL1; FOXP1; DOK5; DOK6; NINJ1; OR2AT4; RBCK1; AJUBA; CARD11; CTBP2; BIRC8; DLX5; IL20RA; GATA4; TNFRSF11A; PSEN1; ZC3HAV1; STK4; AGER; DNAJC27; LARS; DHX36; ABL1; CAMTA1; PMAIP1; SLC38A9; TRPM4; SMAD4; CREBBP; GADD45B; AUTS2; DCDC2; GNB2L1; GRIN2D; IGSF11; SDK1; BAMBI; WNK1; WNK2; AAK1; NOX4; HPSE; RNF18…
GO:0007010	cytoskeleton organization	1.48e-05	1217	53.91	98	1.82	SPAG16; FHOD3; PRR5; BMP10; ITGB5; MAST2; CETN3; TCHH; FMN1; TRIOBP; C11orf88; PHACTR3; CAPN3; WDR8; JAK2; CGNL1; SEMA6A; ACTN2; KIF25; KRT7; DNAJB13; SHROOM3; PAX6; ANK2; EBF3; KRT5; EML1; FAM101A; CTTN; PALLD; KIFC1; PARD3; AKAP9; ITPKA; MAPT; LCP1; SMTNL2; AJUBA; PHLDB2; GAS8; FAN1; GAS7; NLGN1; BRSK2; TNXB; DNAH2; DNAH7; DNAH8; TUBGCP2; MAPKAP1; HTT; LRRC16A; CORO1C; CNN3; ABLIM2; ESPNL; CALD…
GO:0060322	head development	1.49e-05	804	35.61	73	2.05	NRP2; SERPINE2; CHD7; CHD5; RORA; FGF2; SLC8A1; GLI3; GLI2; UBE2L3; IMMP2L; FGF8; ZMIZ1; TMEM108; TNR; NOS1; HMGCS2; BBS7; BOK; SLC6A17; PAX6; UNC5C; NRG1; PAX5; ATP1B2; EML1; PAX2; UCHL5; ALDH1A3; NRG3; DCT; FANCD2; CRISPLD2; RARA; HOXB1; SHANK2; GAS8; PHLPP2; ZNF430; TUBGCP2; DLX5; MAPKAP1; SLC1A1; HTT; PSEN1; ADCY1; FOXO3; NPY; CDH22; PLXNA2; ABL1; CTNNA1; MBP; SLC17A7; WNT2; CA10; TFAP2D; TRA…
GO:0031175	neuron projection development	1.61e-05	656	29.06	63	2.17	CYFIP2; NRP2; TRIO; CTNND2; LAMC2; GLI3; TRIOBP; PTPRF; GLI2; GRIP1; CDH4; TNN; TMEM108; TNR; FAM65B; JAK2; EPHA4; SEMA6A; EPHA8; ITGA1; PAX6; UNC5C; PAX2; DNM2; CTTN; PALLD; PARD3; FEZ2; TBC1D24; MAPT; GAS7; NLGN1; BRSK2; EPHA10; SDC4; DLX5; SDC2; SEMA3E; ADCY1; AGER; CPN1; CNR1; CLMN; NPY; PLXNA2; ABL1; CTNNA1; PTK2B; SLIT3; PAK4; NTNG2; FARP1; SMAD4; AUTS2; DCDC2; VAX1; BAIAP2; VAX2; MYO16; EX…
GO:0023052	signaling	1.64e-05	5163	228.7	304	1.33	OR7G2; TRIO; SOGA1; IL27RA; RXFP3; PNP; GJA3; RASSF3; ZMIZ1; CREB3L1; SLC12A7; ANKS1B; EPHA4; UTS2R; PRKCH; ACTN2; EPHA8; TAAR6; ANK2; ADGRA3; UNC5C; PRAP1; OR10AD1; RUNX2; SIGIRR; TIAM2; SCN10A; KCNQ1; PARD3; GPR160; AKAP9; FEZ2; OR2AT4; RBCK1; NGEF; CTBP2; EPHA10; PDE1C; EPAS1; MAPKAP1; IL20RA; STC1; GATA4; INPP5B; TRPM1; MC2R; GALR1; HIVEP1; OTOF; RALGDS; TRPM4; CREBBP; PTPRN2; HACE1; DTNA; PD…
GO:0051128	regulation of cellular component organization	1.65e-05	2345	103.87	161	1.55	CYFIP2; FHOD3; DGKG; FAM49A; SH3GL3; DGKD; SERPINE2; DGKB; EHMT2; CLSTN1; LDLRAD4; PYCARD; GRIP1; RABGEF1; CDH4; FGF8; TNN; TNR; OBFC1; FAM65B; FAM150B; EPHA4; SEMA6A; PRKCH; MAP2K2; ACTN2; AFAP1; MUL1; EBF3; ATP1B2; PRAP1; TIAM2; TANC1; OLFM1; RAB31; AKAP9; FEZ2; ADNP; AJUBA; PHLDB2; NGEF; CHRNA3; BRSK2; MTMR3; SAR1A; SDC4; SDC2; MAPKAP1; RASAL1; PSEN1; CORO1C; DHX36; PLXNA2; ABL1; PMAIP1; MBP; …
GO:0050793	regulation of developmental process	2.13e-05	2463	109.1	167	1.53	DGKG; FHOD3; SH3GL3; TRIO; SERPINE2; CLSTN1; RORA; LDLRAD4; METRNL; FGF2; IKZF3; SLC8A1; GRIP1; EIF4ENIF1; CDH4; FGF8; PNP; TNN; ZMIZ1; CREB3L1; TNR; CAPN3; FAM65B; EPHA4; RBFOX1; SEMA6A; PRKCH; FKBPL; MUL1; ATP11A; RUNX2; ZNF16; FOXP1; TIAM2; SULT2B1; OLFM1; FANCD2; PARD3; NINJ1; ADAM12; ADNP; PHLDB2; ABCG1; CARD11; NGEF; CHRNA3; BRSK2; SDC2; ZBTB1; GATA4; RASAL1; PSEN1; ARHGAP15; FOXO3; STK4; A…
GO:0050794	regulation of cellular process	2.23e-05	11275	499.43	582	1.17	CYFIP2; TRIO; NUP107; TES; SERPINE2; EHMT2; GABPB1; RXFP3; RABGEF1; CNST; ZMIZ1; PPP4R4; CREB3L1; OBFC1; BBX; UBASH3A; ANKS1B; IER3; GABARAPL2; RBFOX1; PRKCH; TAAR6; RPL23; AFAP1; UNC5C; PRAP1; OR10AD1; ZNF16; SIGIRR; SULT2B1; SCN10A; RFX6; PARD3; GPR160; FEZ2; PRR16; HOXB1; RBCK1; NGEF; ZNF396; MTMR3; SAR1A; CTBP2; AIRE; MAPKAP1; IL20RA; GATA4; ZC3HAV1; EPB41L2; GALR1; PRDM16; ST3GAL4; A2BP1; PP…
GO:0051270	regulation of cellular component movement	2.81e-05	1052	46.6	87	1.87	PTPRU; BMP10; NRP2; SERPINE2; MSTN; CCDC125; PIK3CD; LAMC2; LDLRAD4; FGF2; SLC8A1; IL27RA; AKAP12; PYCARD; RABGEF1; FGF8; TNN; PIP5KL1; MMP28; TNR; FAM65B; JAK2; HRAS; EPHA4; SEMA6A; GPR77; MTUS1; PAX6; ANK2; UNC5C; NRG1; ATP1B2; FOXP1; ACTA2; NRG3; AKAP9; NINJ1; CDH13; CHST4; ARHGEF7; AJUBA; PHLDB2; PTGER4; HDAC4; CD274; SDC4; AIRE; STC1; GATA4; SEMA3E; FOXO3; STK4; LRRC16A; AGER; CORO1C; GNAI2;…
GO:2000145	regulation of cell motility	3.54e-05	976	43.23	82	1.9	PTPRU; BMP10; NRP2; SERPINE2; MSTN; CCDC125; PIK3CD; LAMC2; LDLRAD4; FGF2; SLC8A1; IL27RA; AKAP12; PYCARD; RABGEF1; FGF8; TNN; PIP5KL1; MMP28; TNR; FAM65B; JAK2; HRAS; EPHA4; SEMA6A; GPR77; MTUS1; PAX6; UNC5C; NRG1; ATP1B2; FOXP1; ACTA2; NRG3; NINJ1; CDH13; CHST4; ARHGEF7; AJUBA; PHLDB2; PTGER4; HDAC4; CD274; SDC4; AIRE; STC1; SEMA3E; FOXO3; STK4; LRRC16A; AGER; CORO1C; GNAI2; P2RY6; GNA12; LMNA;…
GO:0044057	regulation of system process	3.86e-05	563	24.94	56	2.25	BMP10; THRB; TENM4; MSTN; ADRA1B; SLC8A1; RYR3; SLC8A2; SGCA; TMEM108; TNR; NOS1; JAK2; DLGAP4; GAA; ANK2; ATP1B2; SHISA9; PRAP1; TNFRSF1A; SCN10A; CTTN; KCNQ1; PARD3; KCNMA1; AKAP9; SMTNL2; HDAC4; NLGN1; CHRNA3; EPAS1; SLC1A1; STC1; GATA4; FOXO3; AGER; GNAI2; GALR1; LMNA; ABL1; PTK2B; TNNI3; WASF3; TRPM4; CHGA; SMAD4; BAIAP2; GRIN2D; IGSF11; DLG1; TEC; TLX3; WNK1; ACCN1; GHRL; LPIN1
GO:0030334	regulation of cell migration	5.24e-05	918	40.66	78	1.92	PTPRU; BMP10; NRP2; SERPINE2; MSTN; PIK3CD; LAMC2; LDLRAD4; FGF2; SLC8A1; IL27RA; AKAP12; PYCARD; RABGEF1; FGF8; TNN; PIP5KL1; MMP28; TNR; FAM65B; JAK2; HRAS; EPHA4; SEMA6A; GPR77; MTUS1; PAX6; UNC5C; NRG1; ATP1B2; FOXP1; ACTA2; NRG3; NINJ1; CDH13; CHST4; ARHGEF7; AJUBA; PHLDB2; PTGER4; HDAC4; CD274; SDC4; AIRE; STC1; SEMA3E; FOXO3; STK4; LRRC16A; AGER; CORO1C; GNAI2; P2RY6; GNA12; LMNA; MARVELD3…
GO:0034330	cell junction organization	5.48e-05	487	21.57	50	2.32	GABRB3; CTNND2; LAMC1; PTPRF; SLC8A2; TMEM108; TNR; SVEP1; EPHA4; ACTN2; ANK2; NRG1; KSR2; TANC1; CTTN; PARD3; ITPKA; MAPT; ARHGEF7; PDZRN3; AJUBA; SHANK2; FAN1; NLGN1; CTBP2; SLC1A1; SEMA3E; PSEN1; IGSF21; MARVELD3; CDH22; CTNNA1; PTK2B; XIRP2; WASF3; PRRT1; NTNG2; FARP1; KIRREL; BAIAP2; MYO9A; INADL; EXT1; SDK1; DLG1; NPHS1; DLC1; PCDHB16; ALB; PCDHB3
GO:0045595	regulation of cell differentiation	5.56e-05	1568	69.46	116	1.67	SH3GL3; TRIO; SERPINE2; RORA; LDLRAD4; METRNL; FGF2; IKZF3; GRIP1; EIF4ENIF1; CDH4; FGF8; PNP; TNN; ZMIZ1; TNR; CAPN3; FAM65B; EPHA4; RBFOX1; SEMA6A; PRKCH; ATP11A; RUNX2; ZNF16; FOXP1; TIAM2; SULT2B1; OLFM1; FANCD2; ADNP; PHLDB2; ABCG1; CARD11; ZBTB1; GATA4; PSEN1; FOXO3; STK4; AGER; CORO1C; DHX36; PRDM16; PLXNA2; ABL1; NLRP3; A2BP1; MBP; BRINP3; WNT2; TRPM4; ANKRD26; SMAD4; PTCH2; TLX3; BAMBI; …
GO:0051179	localization	5.95e-05	5157	228.43	300	1.31	NUP107; SERPINE2; PITPNB; RABGEF1; PNP; GJA3; ZMIZ1; CREB3L1; FAM53C; FAM65B; SLC12A7; ANKS1B; EPHA4; GABARAPL2; TANGO6; RBFOX1; NUP210; SLC6A17; ACTN2; EPHA8; RPL23; SLC6A13; ANK2; EBF3; SLC51A; SCN10A; KCNQ1; PARD3; AKAP9; NINJ1; KCNQ4; RBCK1; BLZF1; NUP205; SAR1A; CTBP2; SDC4; SLC45A1; TMEM63C; SDC2; ABCB5; AGAP1; INPP5B; TRPM1; PGBD1; SEC14L3; VTI1A; OTOF; A2BP1; B4GALNT1; TRPM4; RTBDN; PRRT1…
GO:0000902	cell morphogenesis	6.67e-05	686	30.39	63	2.07	CYFIP2; NRP2; TRIO; CTNND2; LAMC2; LAMC1; GLI3; TRIOBP; GLI2; CDH4; TNN; TMEM108; TNR; FAM65B; EPHA4; SEMA6A; EPHA8; ITGA1; SHROOM3; PAX6; UNC5C; NRG1; PAX2; DNM2; TBC1D20; CTTN; PALLD; PARD3; FEZ2; GAS7; NLGN1; BRSK2; EPHA10; DLX5; SDC2; STC1; SEMA3E; ADCY1; STK4; CPN1; CDH22; PLXNA2; ABL1; FLNB; SLIT3; NTNG2; FARP1; SMAD4; AUTS2; DCDC2; VAX1; MAPK14; BAIAP2; VAX2; MYO16; EXT1; FER; ABI1; NOX4; …
GO:0032989	cellular component morphogenesis	9.65e-05	582	25.78	56	2.17	CYFIP2; FHOD3; BMP10; NRP2; TRIO; TENM4; CTNND2; LAMC2; GLI3; GLI2; CDH4; TNN; TMEM108; TNR; CAPN3; EPHA4; SEMA6A; ACTN2; EPHA8; ITGA1; SPACA1; PAX6; ANK2; UNC5C; PAX2; DNM2; TBC1D20; CTTN; PALLD; PARD3; FEZ2; GAS7; NLGN1; BRSK2; EPHA10; DLX5; SDC2; SEMA3E; ADCY1; CPN1; PLXNA2; ABL1; SLIT3; NTNG2; FARP1; SMAD4; PNPT1; AUTS2; DCDC2; VAX1; BAIAP2; VAX2; MYO16; EXT1; ABI1; NES
GO:0042127	regulation of cell population proliferation	0.000106	1663	73.66	120	1.63	TES; HPSE2; SERPINE2; FGF2; IKZF3; IL27RA; PYCARD; FGF8; PNP; TNN; ZMIZ1; FAM65B; TPTE2; EPHA4; PRKCH; RPL23; GPR77; P3H3; RUNX2; PIAS1; ZNF16; FOXP1; SULT2B1; CARD11; SHC4; CD274; CTBP2; SDC4; DLX5; TNFRSF11A; FOXO3; STK4; AGER; ABL1; SMYD2; PPARGC1A; WNT2; TRPM4; SMAD4; TFAP2D; TFAP2E; HMGA2; ESR1; MLXIPL; DLG1; FER; BAMBI; WNK2; CDK2; NOX4; HPSE; NES; CD22; BMPR1A; PTPRU; BMP10; NRP2; THRB; MS…
GO:0040012	regulation of locomotion	0.000121	1021	45.23	83	1.84	PTPRU; BMP10; NRP2; SERPINE2; MSTN; CCDC125; PIK3CD; LAMC2; LDLRAD4; FGF2; SLC8A1; IL27RA; AKAP12; PYCARD; RABGEF1; FGF8; TNN; PIP5KL1; MMP28; TNR; FAM65B; JAK2; HRAS; EPHA4; SEMA6A; GPR77; MTUS1; PAX6; UNC5C; NRG1; ATP1B2; FOXP1; ACTA2; NRG3; NINJ1; CDH13; CHST4; ARHGEF7; AJUBA; PHLDB2; PTGER4; HDAC4; CD274; SDC4; AIRE; STC1; SEMA3E; FOXO3; STK4; LRRC16A; AGER; CORO1C; GNAI2; P2RY6; GNA12; LMNA;…
GO:0051049	regulation of transport	0.000126	1742	77.16	124	1.61	SH3GL3; CD84; DGKD; SERPINE2; SLC8A1; UBE2L3; PYCARD; RABGEF1; CNST; RIMS3; LEPR; CAPN3; CADPS2; SLC30A8; MAP2K2; ACTN2; MUL1; ANK2; FRMD4A; ATP1B2; SHISA9; PRAP1; SCN10A; RAB31; RFX6; TBC1D20; KCNQ1; AKAP9; KCNQ4; MASP1; ABCG4; ABCG1; CHRNA3; BRSK2; SAR1A; SDC4; SLC1A1; CACNA1A; STC1; TNFRSF11A; PSEN1; CABP1; DNAJC27; CACNA1E; CACNA1I; DPP6; NKAIN3; GALR1; ABL1; TRPM4; PRRT1; SMAD4; SYT3; ATP8B1…
GO:0051094	positive regulation of developmental process	0.000126	1314	58.2	100	1.72	SH3GL3; SERPINE2; CLSTN1; METRNL; FGF2; SLC8A1; GRIP1; CDH4; FGF8; PNP; TNN; ZMIZ1; CAPN3; FAM65B; EPHA4; PRKCH; MUL1; ATP11A; RUNX2; ZNF16; TIAM2; SULT2B1; OLFM1; NINJ1; ADAM12; ADNP; PHLDB2; ZBTB1; GATA4; RASAL1; PSEN1; FOXO3; STK4; AGER; CORO1C; DHX36; PLXNA2; ABL1; NLRP3; PPARGC1A; BRINP3; WNT2; TRPM4; SMAD4; SYT3; PTCH2; HMGA2; GNB2L1; BAMBI; ACCN1; PDE3A; TCF4; HPSE; EIF4G2; BMPR1A; BMP10; …
GO:0070887	cellular response to chemical stimulus	0.000126	2599	115.12	170	1.48	EHMT2; ZFAND6; CHRM5; ZBTB20; RORA; FGF2; SOGA1; SLC8A1; IL27RA; UBE2L3; PYCARD; IL18RAP; FGF8; ZMIZ1; CREB3L1; LEPR; CAPN3; FAM65B; EPHA4; SEMA6A; ACTN2; EPHA8; RPL23; MUL1; UNC5C; RUNX2; ZNF16; SIGIRR; RAB31; FANCD2; KCNQ1; AKAP9; FDX1; NINJ1; TBC1D24; ABCG4; CD274; CHRNA3; CTBP2; EPAS1; DLX5; SLC1A1; IL20RA; CACNA1A; STC1; GATA4; RASAL1; AK4; TNFRSF11A; PSEN1; FOXO3; CYP2C19; STK4; AGER; ADIPO…
GO:0044093	positive regulation of molecular function	0.000131	1569	69.5	114	1.64	CYFIP2; GBA3; FGF2; SLC8A2; UBE2L3; PYCARD; IL18RAP; CAPN3; FAM65B; FAM150B; TBC1D22B; EPHA4; GABARAPL2; PRKCH; MAP2K2; ACTN2; EPHA8; MUL1; ANK2; EBF3; ATP1B2; ZNF16; TIAM2; TBC1D20; AKAP9; FDX1; ADNP; RBCK1; AJUBA; CARD11; NGEF; CHRNA3; CTBP2; EPHA10; SDC4; SLC1A1; TNFRSF11A; PSEN1; STK4; AGER; CORO1C; LARS; ABL1; NLRP3; PMAIP1; MBP; RALGDS; PPARGC1A; WNT2; MARK3; RABGAP1L; HMGA2; TRAPPC9; ESR1;…
GO:0048523	negative regulation of cellular process	0.00016	4867	215.59	283	1.31	TRIO; TES; SERPINE2; EHMT2; LDLRAD4; SOGA1; IL27RA; RABGEF1; PPP4R4; CREB3L1; OBFC1; FAM65B; UBASH3A; IER3; EPHA4; GABARAPL2; PRKCH; ACTN2; RPL23; P3H3; PRAP1; RUNX2; ZNF16; SIGIRR; SULT2B1; KCNQ1; PARD3; HSBP1L1; FEZ2; RBCK1; NGEF; ZNF396; CERKL; CTBP2; SDC4; MAPKAP1; ZBTB1; STC1; GATA4; DHX36; PRDM16; HIVEP1; PPARGC1A; ST3GAL1; TRPM4; PRRT1; CREBBP; GADD45B; PDE2A; STAG1; CPEB1; WNK1; WNK2; ACC…
GO:0010033	response to organic substance	0.000217	2683	118.84	173	1.46	DGKD; EHMT2; ZFAND6; CHRM5; ZBTB20; RORA; FGF2; SOGA1; TOMM20; SLC8A1; IL27RA; UBE2L3; PYCARD; IL18RAP; FGF8; ZMIZ1; CREB3L1; LEPR; FAM65B; EPHA4; SEMA6A; SLC30A8; ACTN2; EPHA8; RPL23; MUL1; ANK2; RUNX2; ZNF16; FOXP1; SIGIRR; RAB31; KCNQ1; KIAA0368; AKAP9; FDX1; ADNP; ABCG4; STEAP2; ABCG1; CD274; CHRNA3; BRSK2; CTBP2; DLX5; SLC1A1; SEL1L; IL20RA; CACNA1A; STC1; GATA4; TNFRSF11A; PSEN1; RASAL2; FO…
GO:0042391	regulation of membrane potential	0.000249	425	18.83	44	2.34	GABRB3; NLGN1; CHRNA3; KCNK7; KCNK9; ABCB5; KCNA2; PSEN1; BEST2; SLC1A6; SLC8A1; SLC8A2; CACNA1I; RIMS3; CNR1; PPP2R3C; PIP5KL1; TMEM108; ABL1; PTK2B; PMAIP1; CD36; GABRD; TRPM4; BOK; ACTN2; MUL1; ANK2; ATP1B2; KCNAB2; BAIAP2; GNB2L1; GRIN2D; IGSF11; PINK1; DLG1; SCN10A; KCNQ1; KCNMA1; ACCN1; AKAP9; GHRL; MAPT; SLC26A5
GO:0032990	cell part morphogenesis	0.000263	489	21.66	48	2.22	CYFIP2; NLGN1; NRP2; BRSK2; TRIO; EPHA10; DLX5; SDC2; CTNND2; SEMA3E; LAMC2; ADCY1; GLI3; GLI2; CPN1; CDH4; TNN; TMEM108; PLXNA2; ABL1; TNR; SLIT3; EPHA4; NTNG2; FARP1; SMAD4; SEMA6A; PNPT1; AUTS2; EPHA8; ITGA1; DCDC2; PAX6; UNC5C; VAX1; BAIAP2; VAX2; MYO16; PAX2; DNM2; EXT1; CTTN; PALLD; PARD3; ABI1; FEZ2; NES; GAS7
GO:0048858	cell projection morphogenesis	0.000264	470	20.82	47	2.26	CYFIP2; NLGN1; NRP2; BRSK2; TRIO; EPHA10; DLX5; SDC2; CTNND2; SEMA3E; LAMC2; ADCY1; GLI3; GLI2; CPN1; CDH4; TNN; TMEM108; PLXNA2; ABL1; TNR; SLIT3; EPHA4; NTNG2; FARP1; SMAD4; SEMA6A; AUTS2; EPHA8; ITGA1; DCDC2; PAX6; UNC5C; VAX1; BAIAP2; VAX2; MYO16; PAX2; DNM2; EXT1; CTTN; PALLD; PARD3; ABI1; FEZ2; NES; GAS7
GO:0072359	circulatory system development	0.000354	890	39.42	73	1.85	FHOD3; BMP10; NRP2; TENM4; CHD7; FHL2; RORA; SHB; FGF2; SLC8A1; GLI3; GLI2; AKAP13; GRIP1; IMMP2L; FGF8; ZMIZ1; LEPR; SVEP1; BBS7; ADAMTS6; ACTN2; GAA; PAX6; ANK2; NRG1; TNFRSF1A; ACTA2; OLFM1; PAX8; KCNQ1; NINJ1; RARA; RBM20; CDH13; EPAS1; SLC1A1; GATA4; SEMA3E; PSEN1; PRICKLE1; STK4; ADIPOR2; CALD1; LMNA; ABL1; SMYD2; PTK2B; XIRP2; SLIT3; TNNI3; WNT2; RXRG; SMAD4; ANGPT1; MCAM; PDE2A; DAW1; MIC…
GO:0048812	neuron projection morphogenesis	0.000366	462	20.46	46	2.25	CYFIP2; NLGN1; NRP2; BRSK2; TRIO; EPHA10; DLX5; SDC2; CTNND2; SEMA3E; LAMC2; ADCY1; GLI3; GLI2; CPN1; CDH4; TNN; TMEM108; PLXNA2; ABL1; TNR; SLIT3; EPHA4; NTNG2; FARP1; SMAD4; SEMA6A; AUTS2; EPHA8; ITGA1; DCDC2; PAX6; UNC5C; VAX1; BAIAP2; VAX2; MYO16; PAX2; DNM2; EXT1; CTTN; PALLD; PARD3; ABI1; FEZ2; GAS7
GO:0051716	cellular response to stimulus	0.000396	6479	286.99	357	1.24	OR7G2; TRIO; EHMT2; SOGA1; IL27RA; UBE2L3; RXFP3; PNP; RASSF3; ZMIZ1; CREB3L1; FAM65B; ANKS1B; EPHA4; UTS2R; GABARAPL2; PRKCH; ACTN2; EPHA8; TAAR6; RPL23; ANK2; ADGRA3; UNC5C; PRAP1; OR10AD1; RUNX2; ZNF16; SIGIRR; TIAM2; KCNQ1; PARD3; KIAA0368; HSBP1L1; GPR160; AKAP9; FDX1; NINJ1; FEZ2; OR2AT4; RBCK1; SPATA18; NGEF; MTMR3; CTBP2; EPHA10; PDE1C; EPAS1; MAPKAP1; IL20RA; ZBTB1; STC1; GATA4; INPP5B; …
GO:0120039	plasma membrane bounded cell projection morphogenesis	0.000397	466	20.64	46	2.23	CYFIP2; NLGN1; NRP2; BRSK2; TRIO; EPHA10; DLX5; SDC2; CTNND2; SEMA3E; LAMC2; ADCY1; GLI3; GLI2; CPN1; CDH4; TNN; TMEM108; PLXNA2; ABL1; TNR; SLIT3; EPHA4; NTNG2; FARP1; SMAD4; SEMA6A; AUTS2; EPHA8; ITGA1; DCDC2; PAX6; UNC5C; VAX1; BAIAP2; VAX2; MYO16; PAX2; DNM2; EXT1; CTTN; PALLD; PARD3; ABI1; FEZ2; GAS7
GO:0048167	regulation of synaptic plasticity	0.0004	191	8.46	26	3.07	SERPINE2; RASGRF2; SLC1A1; ITPR3; PSEN1; ADCY1; AGER; SLC8A2; JPH3; RIMS3; ABL1; PTK2B; TNR; PAIP2; HRAS; PRRT1; EPHA4; SHISA9; BAIAP2; GRIN2D; IGSF11; NEURL1; ITPKA; RARA; MAPT; SHANK2
GO:0009888	tissue development	0.000471	1687	74.73	118	1.58	FHOD3; SERPINE2; FGF2; IKZF3; SLC8A1; FGF8; FAM65B; SVEP1; EPHA4; SEMA6A; ACTN2; KRT7; KAZN; UNC5C; KRT5; LCE1C; RUNX2; OLFM1; RFX6; TBC1D20; KCNQ1; AJUBA; BRSK2; SDC4; DLX5; AIRE; STC1; GATA4; PSEN1; RASAL2; STK4; CORO1C; CNN3; DHRS7B; PLXNA2; ABL1; HIVEP3; PPARGC1A; WNT2; NTNG2; SMAD4; PDE2A; PTCH2; HMGA2; MICAL2; ESR1; EXT1; DLG1; NOX4; RADIL; HPSE; HOXD9; BMPR1A; BMP10; NRP2; THRB; SLC44A4; T…
GO:0009887	animal organ morphogenesis	0.000493	988	43.76	78	1.78	BMP10; NRP2; THRB; SLC44A4; CHD7; FHL2; LAMC2; FMN1; LAMC1; SOBP; FGF2; GLI3; TRIOBP; GLI2; FGF8; ZMIZ1; FAM65B; BBS7; HRAS; SEMA6A; ARG1; GAA; PAX6; NRG1; PAX5; PAX2; UCHL5; RUNX2; ACTA2; ALDH1A3; OLFM1; SCN10A; FAM101A; NRG3; PAX8; MMP16; TBC1D20; FANCD2; KCNQ1; RARA; KCNQ4; HOXB1; PAPPA2; COL13A1; DLX5; SLC1A1; STC1; HTT; GATA4; PSEN1; FOXO3; STK4; LRIG1; CTNNA1; XIRP2; SLIT3; TNNI3; STX2; WNT…
GO:0009719	response to endogenous stimulus	0.00051	1337	59.22	98	1.65	EHMT2; CHRM5; FGF2; SOGA1; SLC8A1; UBE2L3; FGF8; ZMIZ1; LEPR; EPHA4; ACTN2; EPHA8; RPL23; RUNX2; RAB31; KCNQ1; AKAP9; FDX1; STEAP2; DLX5; SLC1A1; CACNA1A; STC1; PSEN1; FOXO3; AGER; ADIPOR2; LARS; HIVEP1; ABL1; NLRP3; MBP; SLC38A9; WNT2; TRPM4; SMAD4; PNPT1; PDE2A; ESRRG; ESR1; EXT1; SDK1; STAG1; CPEB1; FER; BAMBI; PDE3A; SLC26A5; BMPR1A; GABRB3; PTPRU; BMP10; THRB; MSTN; ITGB5; ITGB2; FHL2; RYR3;…
GO:0051173	positive regulation of nitrogen compound metabolic process	0.000544	3142	139.18	194	1.39	CYFIP2; ZBTB20; RORA; GABPB1; FGF2; IKZF3; SLC8A2; UBE2L3; PYCARD; EIF4ENIF1; FGF8; ZMIZ1; CREB3L1; LEPR; CAPN3; OBFC1; FAM150B; EPHA4; MAP2K2; ACTN2; MUL1; EBF3; RUNX2; PIAS1; RFX6; AKAP9; PRR16; ADNP; HOXB1; RBCK1; AJUBA; ABCG1; CHRNA3; CTBP2; BIRC8; SDC4; EPAS1; DLX5; AIRE; MAPKAP1; SLC1A1; GATA4; TNFRSF11A; PSEN1; ZC3HAV1; FOXO3; STK4; AGER; GALR1; DHX36; PRDM16; HIVEP1; ABL1; NLRP3; CAMTA1; …
GO:0071495	cellular response to endogenous stimulus	0.000569	1078	47.75	83	1.74	GABRB3; BMP10; THRB; MSTN; ITGB5; EHMT2; CHRM5; FGF2; SOGA1; SLC8A1; RYR3; UBE2L3; FGF8; ZMIZ1; TMEM108; LEPR; HMGCS2; CD36; JAK2; EPHA4; ACTN2; EPHA8; ARG1; RPL23; ARID1B; PAX2; RUNX2; DNM2; RAB31; PAX8; KCNQ1; AKAP9; FDX1; RARA; MAPT; PTGER4; HDAC4; KDM3A; DDC; DLX5; SLC1A1; CACNA1A; STC1; HTT; NOD1; PSEN1; FOXO3; AGER; ADIPOR2; P2RY6; LARS; HIVEP1; GCNT2; ABL1; CTNNA1; NLRP3; SLIT3; SHOC2; SLC…
GO:0010941	regulation of cell death	0.000588	1631	72.25	114	1.58	ZFAND6; FGF2; IKZF3; IL27RA; PYCARD; FGF8; RASSF3; CREB3L1; CAPN3; IER3; PRKCH; ACTN2; SLC6A13; UNC5C; PRAP1; ZNF16; FOXP1; OLFM1; ADNP; RBCK1; CARD11; CD274; CERKL; BIRC8; MAPKAP1; SLC1A1; IL20RA; GATA4; PSEN1; FOXO3; STK4; ABL1; PMAIP1; PRODH; PPARGC1A; ST3GAL1; GRIA4; IVNS1ABP; SMAD4; TFAP2D; GADD45B; HMGA2; ESR1; GNB2L1; SDK1; ACCN1; ALB; PDE3A; ANP32C; NES; PRR5; CSRNP3; ITGB2; FHL2; PIK3CD;…
GO:0009893	positive regulation of metabolic process	0.000641	3816	169.03	227	1.34	CYFIP2; GABPB1; IKZF3; IL27RA; UBE2L3; PNP; ZMIZ1; CREB3L1; OBFC1; EPHA4; ACTN2; EPHA8; RPL23; ANK2; EBF3; RUNX2; ZNF16; RFX6; AKAP9; PRR16; HOXB1; RBCK1; CTBP2; EPHA10; SDC4; EPAS1; AIRE; MAPKAP1; GATA4; ZC3HAV1; GALR1; DHX36; PRDM16; HIVEP1; HIVEP3; PPARGC1A; GSDMD; CREBBP; HACE1; PDE2A; MICAL2; ELL2; CPEB1; EHD4; WNK1; ZFAT; NOX4; HOXD9; CSRNP3; ELL; MSTN; RSF1; GLI3; GLI2; AKAP12; IFIH1; AKAP…
GO:0007507	heart development	0.000648	538	23.83	50	2.1	FHOD3; BMP10; NRP2; TENM4; CHD7; FHL2; FGF2; SLC8A1; GLI3; GLI2; AKAP13; FGF8; ZMIZ1; BBS7; ADAMTS6; ACTN2; GAA; ANK2; NRG1; TNFRSF1A; OLFM1; PAX8; KCNQ1; RARA; RBM20; GATA4; PSEN1; PRICKLE1; STK4; LMNA; SMYD2; XIRP2; SLIT3; TNNI3; WNT2; RXRG; SMAD4; PDE2A; DAW1; MICAL2; SORBS2; AP2B1; EXT1; WT1; DLC1; NOX4; TEK; DZIP1; EIF4G2; BMPR1A
GO:0045597	positive regulation of cell differentiation	0.000693	863	38.23	70	1.83	SH3GL3; BMP10; TENM4; SERPINE2; LAMC1; METRNL; FGF2; GLI3; TRIOBP; GLI2; CDH4; FGF8; PNP; ZMIZ1; FAM65B; CD36; JAK2; EPHA4; PRKCH; IL15; TCF12; IL13; PAX6; NRG1; ATP11A; ARID1B; PAX2; RUNX2; DNM2; ZNF16; ITPKB; TIAM2; SULT2B1; OLFM1; PAX8; DCT; ITPKA; RARA; ADNP; MAPT; ARHGEF7; ZBTB1; GATA4; FOXO3; STK4; LRRC16A; AGER; CPN1; PPP2R3C; ABI3BP; DHX36; PLXNA2; GCNT2; ABL1; NLRP3; ANKRD54; BRINP3; WNT…
GO:0060537	muscle tissue development	0.000699	306	13.55	34	2.51	FHOD3; BMP10; TENM4; CHD7; FHL2; GATA4; SLC8A1; AKAP13; LMNA; XIRP2; FAM65B; HIVEP3; FLNB; TNNI3; WNT2; RXRG; SVIL; SMAD4; ACTN2; EYA2; STAC3; SORBS2; NRG1; PAX5; VAX1; MAPK14; DLG1; NPHS1; WT1; NEURL1; RARA; NOX4; HOXD9; BMPR1A
GO:0048584	positive regulation of response to stimulus	0.0007	2213	98.03	145	1.48	CYFIP2; DGKD; FGF2; IL27RA; PYCARD; FGF8; ZMIZ1; FAM65B; FAM150B; EPHA4; PRKCH; MAP2K2; EPHA8; RPL23; GPR77; MUL1; FOXP1; DOK5; DOK6; NINJ1; OR2AT4; RBCK1; MASP1; AJUBA; CARD11; CD274; CTBP2; BIRC8; DLX5; IL20RA; ZBTB1; GATA4; TNFRSF11A; PSEN1; ZC3HAV1; FOXO3; STK4; AGER; DNAJC27; LARS; DHX36; ST3GAL4; ABL1; NLRP3; CAMTA1; PMAIP1; SLC38A9; TRPM4; SMAD4; CREBBP; GADD45B; AUTS2; PDE2A; DCDC2; HMGA2…
GO:0007155	cell adhesion	0.000705	964	42.7	76	1.78	CYFIP2; PTPRU; CD84; BMP10; NRP2; TENM4; ITGB5; COL14A1; CTNND2; CLSTN1; ITGB2; LAMC2; LAMC1; PTPRF; CDH4; TNN; TNR; FAM65B; SVEP1; CD36; EPHA4; PCDHGA6; PCDHGA4; ACTN2; EPHA8; ITGA1; NRG1; ATP1B2; CTTN; PALLD; NINJ2; CEACAM5; PARD3; NINJ1; ADAM12; CDH13; CHST4; ARHGEF7; AJUBA; NLGN1; TNXB; COL13A1; PSEN1; CNN3; IGSF21; CDH22; ABL1; CTNNA1; PTK2B; PRPH; OPCML; PAK4; NTNG2; KIRREL; ANGPT1; MCAM; B…
GO:0022603	regulation of anatomical structure morphogenesis	0.000706	928	41.11	74	1.8	FHOD3; THRB; TENM4; ITGB2; PIK3CD; FGF2; TRIOBP; GRIP1; CDH4; FGF8; TNN; CREB3L1; TNR; EPHA4; SEMA6A; FKBPL; SHROOM3; MUL1; KLF14; PAX2; RUNX2; DNM2; FOXP1; TIAM2; PAX8; NINJ1; ADAM12; ITPKA; ADNP; MAPT; ARHGEF7; PHLDB2; NGEF; NLGN1; CHRNA3; BRSK2; SDC2; ATP10A; GATA4; SEMA3E; RASAL1; PSEN1; PRICKLE1; ARHGAP15; LRRC16A; CORO1C; GNA12; DHX36; PLXNA2; ABL1; PTK2B; MBP; WNT2; WASF3; PAK4; NTNG2; SYT…
GO:0071310	cellular response to organic substance	0.000783	2014	89.21	134	1.5	EHMT2; ZFAND6; CHRM5; ZBTB20; RORA; FGF2; SOGA1; SLC8A1; IL27RA; UBE2L3; PYCARD; IL18RAP; FGF8; ZMIZ1; CREB3L1; LEPR; FAM65B; EPHA4; SEMA6A; ACTN2; EPHA8; RPL23; MUL1; RUNX2; ZNF16; SIGIRR; RAB31; KCNQ1; AKAP9; FDX1; ABCG4; CD274; CTBP2; DLX5; SLC1A1; IL20RA; CACNA1A; STC1; GATA4; TNFRSF11A; PSEN1; FOXO3; AGER; ADIPOR2; LARS; HIVEP1; ABL1; NLRP3; SLC38A9; BRINP3; WNT2; TRPM4; SMAD4; PTPRN2; PNPT1…
GO:0031325	positive regulation of cellular metabolic process	0.000806	3329	147.46	202	1.37	CYFIP2; GABPB1; IKZF3; UBE2L3; ZMIZ1; CREB3L1; OBFC1; EPHA4; ACTN2; EPHA8; EBF3; RUNX2; ZNF16; RFX6; AKAP9; PRR16; HOXB1; RBCK1; CTBP2; EPHA10; SDC4; EPAS1; AIRE; MAPKAP1; GATA4; ZC3HAV1; GALR1; DHX36; PRDM16; HIVEP1; HIVEP3; PPARGC1A; CREBBP; MICAL2; ELL2; CPEB1; EHD4; WNK1; ZFAT; NOX4; HOXD9; CSRNP3; ELL; MSTN; RSF1; GLI3; GLI2; AKAP13; SPTLC2; SPIN1; CD36; BBS7; JAK2; HRAS; TEAD1; ATMIN; IL15;…
GO:0010604	positive regulation of macromolecule metabolic process	0.000812	3507	155.34	211	1.36	CYFIP2; GABPB1; IKZF3; IL27RA; UBE2L3; PNP; ZMIZ1; CREB3L1; OBFC1; EPHA4; ACTN2; RPL23; ANK2; EBF3; RUNX2; RFX6; AKAP9; PRR16; HOXB1; RBCK1; CTBP2; SDC4; EPAS1; AIRE; MAPKAP1; GATA4; ZC3HAV1; GALR1; DHX36; PRDM16; HIVEP1; HIVEP3; PPARGC1A; GSDMD; CREBBP; HACE1; PDE2A; MICAL2; ELL2; CPEB1; EHD4; WNK1; ZFAT; NOX4; HOXD9; CSRNP3; ELL; MSTN; RSF1; GLI3; GLI2; AKAP12; IFIH1; AKAP13; SPIN1; CD36; BBS7;…
GO:1902533	positive regulation of intracellular signal transduction	0.000851	988	43.76	77	1.76	PRR5; THRB; SCHIP1; LRRK1; CHD5; PIK3CD; ADRA1B; FGF2; AKAP12; PYCARD; IQCJ-SCHIP1; AKAP13; GRM4; FGF8; FAM150B; CD36; JAK2; HRAS; BOK; EPHA4; TRIM62; MAP2K2; KSR1; EPHA8; RPL23; ITGA1; GPR77; MUL1; NRG1; TNFRSF1A; ITPKB; ACTA2; BANK1; DOK5; DOK6; OR2AT4; CDH13; RBCK1; AJUBA; CARD11; NFAT5; NLGN1; IL20RA; GATA4; NOD1; TNFRSF11A; PSEN1; ZC3HAV1; AGER; DNAJC27; GNAI2; CPN1; P2RY6; LARS; NPY; DHX36;…
GO:0055117	regulation of cardiac muscle contraction	0.000909	75	3.32	15	4.52	CHGA; HDAC4; BMP10; STC1; ANK2; GATA4; ADRA1B; SLC8A1; DLG1; SCN10A; KCNQ1; AKAP9; TNNI3; NOS1; TRPM4
GO:0050896	response to stimulus	0.000943	8096	358.62	428	1.19	TRIO; SERPINE2; EHMT2; RXFP3; ZMIZ1; CREB3L1; ANKS1B; GABARAPL2; PRKCH; TAAR6; RPL23; UNC5C; PRAP1; OR10AD1; ZNF16; SIGIRR; PARD3; KIAA0368; GPR160; FDX1; FEZ2; RBCK1; NGEF; MTMR3; CTBP2; AIRE; MAPKAP1; IL20RA; GATA4; ZC3HAV1; HLCS; GALR1; PPARGC1A; ST3GAL1; GSDMD; CREBBP; HACE1; MCAM; BTBD11; GRIN2D; CPEB1; EHD4; NOX4; DZIP1; GABRB3; SHB; GLI3; GLI2; IFIH1; SPIN1; JAK2; TEAD1; WDR36; ARG1; TCF12…
GO:0019220	regulation of phosphate metabolic process	0.00095	1401	62.06	100	1.61	CHRM5; ZBTB20; LDLRAD4; FGF2; SLC8A1; SLC8A2; PYCARD; RABGEF1; FGF8; PPP4R4; LEPR; FAM150B; EPHA4; MAP2K2; EPHA8; EBF3; ZNF16; PARD3; AKAP9; ADNP; AJUBA; CHRNA3; MTMR3; EPHA10; SDC4; MAPKAP1; SLC1A1; AK4; TNFRSF11A; PSEN1; STK4; AGER; CORO1C; ABL1; CAMTA1; PPARGC1A; SMAD4; KIRREL; GADD45B; HMGA2; GNB2L1; MOB1A; SDK1; MLXIPL; STAG1; DLG1; FER; EHD4; WNK1; NOX4; BMPR1A; PRR5; BMP10; THRB; MSTN; ITG…
GO:0042981	regulation of apoptotic process	0.000992	1456	64.49	103	1.6	ZFAND6; IKZF3; IL27RA; PYCARD; FGF8; RASSF3; CREB3L1; CAPN3; IER3; PRKCH; ACTN2; UNC5C; PRAP1; ZNF16; FOXP1; OLFM1; ADNP; RBCK1; CARD11; CD274; CERKL; BIRC8; MAPKAP1; SLC1A1; IL20RA; GATA4; PSEN1; FOXO3; STK4; ABL1; PMAIP1; PPARGC1A; ST3GAL1; GRIA4; IVNS1ABP; SMAD4; TFAP2D; GADD45B; HMGA2; ESR1; GNB2L1; SDK1; ACCN1; ALB; PDE3A; ANP32C; NES; PRR5; CSRNP3; FHL2; PIK3CD; GLI3; GLI2; AKAP12; GRM4; PI…
GO:0030155	regulation of cell adhesion	0.00102	773	34.24	64	1.87	PTPRU; SERPINE2; ITGB2; FMN1; LAMC1; GLI3; TRIOBP; GLI2; IL27RA; PYCARD; PNP; TNN; ZMIZ1; TNR; FAM65B; CD36; JAK2; EPHA4; SEMA6A; IL15; EPHA8; ARG1; NRG1; ARID1B; DNM2; ITPKB; RARA; CDH13; CHST4; ARHGEF7; PHLDB2; CARD11; CD274; NFAT5; SDC4; ZBTB1; SEMA3E; FOXO3; STK4; LRRC16A; AGER; CORO1C; MUC1; NPY; ABI3BP; ST3GAL4; PLXNA2; GCNT2; ABL1; NLRP3; PTK2B; MBP; ANGPT1; PLEKHA2; MAPK14; SDK1; DLG1; TE…
GO:0045785	positive regulation of cell adhesion	0.00115	476	21.08	45	2.13	CD274; NFAT5; PTPRU; SDC4; ITGB2; ZBTB1; FMN1; LAMC1; FOXO3; STK4; LRRC16A; AGER; GLI3; TRIOBP; GLI2; IL27RA; PYCARD; PNP; ZMIZ1; NPY; ABI3BP; ST3GAL4; GCNT2; ABL1; NLRP3; PTK2B; CD36; JAK2; EPHA4; ANGPT1; PLEKHA2; IL15; NRG1; ARID1B; DNM2; ITPKB; TEC; CD6; RARA; CDH13; TEK; HPSE; CHST4; ARHGEF7; CARD11
GO:0065009	regulation of molecular function	0.00115	3079	136.39	188	1.38	CYFIP2; TRIO; SERPINE2; GBA3; FGF2; SLC8A1; SLC8A2; UBE2L3; PYCARD; RABGEF1; IL18RAP; PPP4R4; LEPR; CAPN3; FAM65B; FAM150B; TBC1D22B; EPHA4; GABARAPL2; PRKCH; MAP2K2; ACTN2; EPHA8; RPL23; MUL1; ANK2; EBF3; ATP1B2; SHISA9; ZNF16; SIGIRR; TIAM2; TBC1D20; FANCD2; KCNQ1; AKAP9; FDX1; TBC1D24; ADNP; RBCK1; AJUBA; CARD11; NGEF; CHRNA3; BRSK2; CTBP2; EPHA10; BIRC8; SDC4; SLC1A1; AGAP1; RASAL1; TNFRSF11A…
GO:0051174	regulation of phosphorus metabolic process	0.0012	1403	62.15	100	1.61	CHRM5; ZBTB20; LDLRAD4; FGF2; SLC8A1; SLC8A2; PYCARD; RABGEF1; FGF8; PPP4R4; LEPR; FAM150B; EPHA4; MAP2K2; EPHA8; EBF3; ZNF16; PARD3; AKAP9; ADNP; AJUBA; CHRNA3; MTMR3; EPHA10; SDC4; MAPKAP1; SLC1A1; AK4; TNFRSF11A; PSEN1; STK4; AGER; CORO1C; ABL1; CAMTA1; PPARGC1A; SMAD4; KIRREL; GADD45B; HMGA2; GNB2L1; MOB1A; SDK1; MLXIPL; STAG1; DLG1; FER; EHD4; WNK1; NOX4; BMPR1A; PRR5; BMP10; THRB; MSTN; ITG…
GO:0099536	synaptic signaling	0.0012	450	19.93	43	2.16	GABRB3; NLGN1; CHRNA3; CTBP2; SLC1A1; CHRM5; CACNA1A; PSEN1; SLC1A6; CACNA1E; LIN7B; GNAI2; GRM4; RIMS3; CNR1; NPY; OTOF; MBP; SLC17A7; NOS1; JAK2; STX2; GABRD; SLC12A7; CADPS2; GABBR2; FARP1; PTPRN2; DTNA; STAC3; NRG1; SYN3; HCRTR1; GRIN2D; EXT1; CORT; DLG1; DLG2; PCDHB16; ACCN1; AKAP9; GHRL; PCDHB3
GO:0007165	signal transduction	0.00147	4820	213.5	273	1.28	OR7G2; TRIO; SOGA1; IL27RA; RXFP3; PNP; RASSF3; ZMIZ1; CREB3L1; ANKS1B; EPHA4; UTS2R; PRKCH; ACTN2; EPHA8; TAAR6; ANK2; ADGRA3; UNC5C; PRAP1; OR10AD1; RUNX2; SIGIRR; TIAM2; KCNQ1; PARD3; GPR160; AKAP9; FEZ2; OR2AT4; RBCK1; NGEF; EPHA10; PDE1C; EPAS1; MAPKAP1; IL20RA; STC1; INPP5B; TRPM1; MC2R; GALR1; HIVEP1; RALGDS; TRPM4; CREBBP; HACE1; DTNA; PDE2A; BTBD11; GRIN2D; EXT1; STAG1; TG; LPAR5; WNK1; …
GO:0043067	regulation of programmed cell death	0.00147	1484	65.73	104	1.58	ZFAND6; FGF2; IKZF3; IL27RA; PYCARD; FGF8; RASSF3; CREB3L1; CAPN3; IER3; PRKCH; ACTN2; UNC5C; PRAP1; ZNF16; FOXP1; OLFM1; ADNP; RBCK1; CARD11; CD274; CERKL; BIRC8; MAPKAP1; SLC1A1; IL20RA; GATA4; PSEN1; FOXO3; STK4; ABL1; PMAIP1; PPARGC1A; ST3GAL1; GRIA4; IVNS1ABP; SMAD4; TFAP2D; GADD45B; HMGA2; ESR1; GNB2L1; SDK1; ACCN1; ALB; PDE3A; ANP32C; NES; PRR5; CSRNP3; FHL2; PIK3CD; GLI3; GLI2; AKAP12; GR…
GO:0030036	actin cytoskeleton organization	0.00155	544	24.1	49	2.03	FHOD3; BMP10; BRSK2; TNXB; ITGB5; FMN1; LRRC16A; TRIOBP; CORO1C; CNN3; ABLIM2; ESPNL; CALD1; EPB41L2; PHACTR3; ABL1; CTNNA1; PTK2B; XIRP2; CAPN3; FLNB; JAK2; CGNL1; WASF3; PTPN1; FARP1; SVIL; AUTS2; ACTN2; MICAL2; SHROOM3; SORBS2; BAIAP2; DLG1; FER; FAM101A; CTTN; PALLD; DLC1; ABI1; ITPKA; GHRL; LCP1; SMTNL2; MYO1H; BCAR1; FAN1; GAS7
GO:0090066	regulation of anatomical structure size	0.00167	497	22.01	46	2.09	CYFIP2; FHOD3; FAM49A; HTT; SEMA3E; FMN1; ADRA1B; LRRC16A; SLC8A1; TRIOBP; PYCARD; CDH4; LARS; ABL1; PTK2B; TNR; NOS1; SLC12A7; TRPM4; UTS2R; SVIL; WDR36; SEMA6A; KIRREL; ACTN2; ITGA1; BAIAP2; PAX2; DNM2; ACTA2; EXT1; SDK1; OLFM1; DLG1; FER; NPHS1; CTTN; KCNMA1; ACCN1; PRR16; ATP13A2; ADNP; MAPT; SMTNL2; EIF4G2; SLC26A5
GO:0003008	system process	0.00169	2049	90.76	134	1.48	OR7G2; SERPINE2; EHMT2; CHRM5; BEST2; SLC8A1; SLC8A2; GJA3; LEPR; TNR; FAM65B; SVEP1; UTS2R; RBFOX1; SLC6A17; ACTN2; SLC6A13; ANK2; ATP1B2; OR10AD1; TANC1; SCN10A; KCNQ1; OR2AT4; KCNQ4; ADNP; CHRNA3; TMEM63C; EPAS1; SLC1A1; UBR3; ITPR3; GATA4; PSEN1; CABP1; TRHDE; AGER; TRPM1; CACNA1I; ESPNL; CALD1; VTI1A; ST3GAL4; ABL1; OTOF; A2BP1; CAMTA1; MBP; PRPH; TRPM4; PRRT1; KIRREL; DTNA; ATP8B1; MCAM; PD…
GO:0070374	positive regulation of ERK1 and ERK2 cascade	0.00176	214	9.48	26	2.74	GATA4; NOD1; TNFRSF11A; FGF2; AGER; DNAJC27; GNAI2; AKAP12; PYCARD; P2RY6; FGF8; NPY; GCNT2; ABL1; PTK2B; FAM150B; CD36; HRAS; ANGPT1; GPR77; NRG1; HCRTR1; ACTA2; OR2AT4; NOX4; TEK
GO:0035556	intracellular signal transduction	0.00178	1475	65.34	103	1.58	DGKG; DGKD; DGKB; FGF2; SLC8A1; PYCARD; GRIP1; FGF8; TPTE2; PRKCH; MAP2K2; ANK2; PRAP1; TIAM2; FANCD2; ADNP; CARD11; SHC4; BRSK2; MAPKAP1; ITPR3; RASAL1; PSEN1; FOXO3; STK4; ABL1; NLRP3; PMAIP1; MBP; PRODH; RALGDS; MARK3; TRPM4; SMAD4; HACE1; PDE2A; DCDC2; HMGA2; INADL; GRIN2D; MOB1A; SDK1; FER; WNK1; WNK2; CDK2; PDE3A; NMUR1; RGL3; PRR5; RASGRF2; MAST2; PIK3CD; ADRA1B; IFIH1; RASGEF1C; CD36; NOS…
GO:0051130	positive regulation of cellular component organization	0.00182	1047	46.38	79	1.7	PIWIL2; BMP10; DGKD; MSTN; CLSTN1; FMN1; PYCARD; GRIP1; CDH4; FGF8; TNN; FAM65B; FAM150B; CD36; WDR8; HRAS; BOK; EPHA4; ATMIN; ACTN2; MUL1; NRG1; ATP1B2; TERF1; PRAP1; UCHL5; DNM2; TIAM2; RAB31; CTTN; AKAP9; ITPKA; ADNP; MAPT; LCP1; ARHGEF7; AJUBA; PHLDB2; FAN1; HDAC4; NLGN1; LTK; TNXB; SDC4; HTT; ATP10A; PSEN1; LRRC16A; CORO1C; CNR1; DHX36; PLXNA2; ABL1; PTK2B; PMAIP1; PPARGC1A; WASF3; KIRREL; A…
GO:0031346	positive regulation of cell projection organization	0.00186	340	15.06	35	2.32	HDAC4; NLGN1; LTK; MSTN; HTT; LRRC16A; CORO1C; GRIP1; CDH4; TNN; CNR1; DHX36; PLXNA2; ABL1; PTK2B; FAM65B; FAM150B; WDR8; HRAS; EPHA4; AUTS2; ATMIN; ATP1B2; BAIAP2; DNM2; TIAM2; NEURL1; ITPKA; ADNP; MAPT; SERPINI1; DZIP1; ARHGEF7; EIF4G2; FAN1
GO:0048519	negative regulation of biological process	0.0021	5288	234.23	294	1.26	TRIO; TES; SERPINE2; EHMT2; LDLRAD4; SOGA1; IL27RA; RABGEF1; PPP4R4; CREB3L1; OBFC1; FAM65B; UBASH3A; IER3; EPHA4; GABARAPL2; PRKCH; ACTN2; RPL23; P3H3; PRAP1; RUNX2; ZNF16; SIGIRR; SULT2B1; KCNQ1; PARD3; HSBP1L1; FEZ2; RBCK1; NGEF; ZNF396; CERKL; CTBP2; SDC4; MAPKAP1; ZBTB1; STC1; GATA4; ZC3HAV1; DHX36; PRDM16; HIVEP1; MOV10L1; PPARGC1A; ST3GAL1; TRPM4; PRRT1; CREBBP; GADD45B; PDE2A; STAG1; CPEB…
GO:0007015	actin filament organization	0.00232	272	12.05	30	2.49	FHOD3; ITGB5; FMN1; LRRC16A; TRIOBP; CORO1C; ESPNL; CALD1; ABL1; CTNNA1; PTK2B; XIRP2; JAK2; CGNL1; WASF3; SVIL; MICAL2; SHROOM3; SORBS2; BAIAP2; DLG1; FAM101A; CTTN; ABI1; GHRL; LCP1; MYO1H; BCAR1; FAN1; GAS7
GO:0099537	trans-synaptic signaling	0.00252	420	18.6	40	2.15	GABRB3; NLGN1; CHRNA3; CTBP2; SLC1A1; CHRM5; CACNA1A; PSEN1; SLC1A6; CACNA1E; LIN7B; GRM4; RIMS3; CNR1; NPY; OTOF; MBP; SLC17A7; NOS1; STX2; GABRD; SLC12A7; CADPS2; GABBR2; FARP1; PTPRN2; DTNA; STAC3; SYN3; HCRTR1; GRIN2D; EXT1; CORT; DLG1; DLG2; PCDHB16; ACCN1; AKAP9; GHRL; PCDHB3
GO:0008284	positive regulation of cell population proliferation	0.00261	939	41.59	72	1.73	BMP10; NRP2; THRB; HPSE2; PIK3CD; LAMC2; LAMC1; FGF2; GLI3; GLI2; IL27RA; PYCARD; FGF8; PNP; ZMIZ1; JAK2; HRAS; EPHA4; PRKCH; IL15; ARG1; RPL23; GPR77; IL13; TBC1D8; PAX6; NRG1; PAX2; RUNX2; ZNF16; FOXP1; DCT; RARA; CDH13; SHANK2; CARD11; SHC4; HDAC4; CD274; DLX5; TNFRSF11A; STK4; AGER; PRAM1; GNAI2; P2RY6; NPY; GCNT2; ABL1; PTK2B; WNT2; TRPM4; SMAD4; HMGA2; MAPK14; ESR1; MEIS2; CUL4A; MLXIPL; ME…
GO:0045937	positive regulation of phosphate metabolic process	0.00262	904	40.04	70	1.75	PRR5; BMP10; THRB; MSTN; LRRK1; ZBTB20; FGF2; SLC8A2; AKAP13; FGF8; LEPR; FAM150B; CD36; NOS1; JAK2; HRAS; EPHA4; MAP2K2; IL15; EPHA8; ITGA1; IL13; EBF3; NRG1; ZNF16; TNFRSF1A; NRG3; BANK1; AKAP9; ADNP; MAPT; AJUBA; LTK; CHRNA3; EPHA10; SDC4; MAPKAP1; SLC1A1; TNFRSF11A; PSEN1; STK4; AGER; P2RY6; PPP2R3C; GNA12; ABL1; PTK2B; CAMTA1; PPARGC1A; PTPN1; MOBKL1B; SMAD4; ANGPT1; HMGA2; GNB2L1; MOB1A; SD…
GO:0010562	positive regulation of phosphorus metabolic process	0.00264	904	40.04	70	1.75	PRR5; BMP10; THRB; MSTN; LRRK1; ZBTB20; FGF2; SLC8A2; AKAP13; FGF8; LEPR; FAM150B; CD36; NOS1; JAK2; HRAS; EPHA4; MAP2K2; IL15; EPHA8; ITGA1; IL13; EBF3; NRG1; ZNF16; TNFRSF1A; NRG3; BANK1; AKAP9; ADNP; MAPT; AJUBA; LTK; CHRNA3; EPHA10; SDC4; MAPKAP1; SLC1A1; TNFRSF11A; PSEN1; STK4; AGER; P2RY6; PPP2R3C; GNA12; ABL1; PTK2B; CAMTA1; PPARGC1A; PTPN1; MOBKL1B; SMAD4; ANGPT1; HMGA2; GNB2L1; MOB1A; SD…
GO:0030029	actin filament-based process	0.00268	610	27.02	52	1.92	FHOD3; BMP10; ITGB5; FMN1; TRIOBP; PHACTR3; CAPN3; JAK2; CGNL1; ACTN2; SHROOM3; ANK2; FAM101A; CTTN; PALLD; KCNQ1; ITPKA; LCP1; SMTNL2; FAN1; GAS7; BRSK2; TNXB; LRRC16A; CORO1C; CNN3; ABLIM2; ESPNL; CALD1; EPB41L2; ABL1; CTNNA1; PTK2B; XIRP2; FLNB; TNNI3; WASF3; PTPN1; FARP1; SVIL; AUTS2; MICAL2; SORBS2; BAIAP2; DLG1; FER; DLC1; ABI1; GHRL; MYO1H; BCAR1
GO:0048646	anatomical structure formation involved in morphogenesis	0.00288	913	40.44	70	1.73	FHOD3; BMP10; NRP2; SLC44A4; TENM4; ITGB5; ITGB2; FHL2; RORA; FMN1; SHB; FGF2; GLI3; GLI2; FGF8; LEPR; CAPN3; NOS1; ACTN2; SPACA1; SHROOM3; PAX6; ANK2; PAX2; ALDH1A3; TANC1; OLFM1; NRG3; PAX8; TBC1D20; NINJ1; ADAM12; RARA; CDH13; HOXB1; SDC4; EPAS1; DLX5; SLC1A1; GATA4; SEMA3E; PSEN1; PRICKLE1; STK4; ADIPOR2; CALD1; PLXNA2; ABL1; PTK2B; SMAD4; ANGPT1; EYA2; ATP8B1; MCAM; HMGA2; MAPK14; EXT1; SDK1…
GO:0070372	regulation of ERK1 and ERK2 cascade	0.0029	300	13.29	32	2.41	GATA4; NOD1; TNFRSF11A; FGF2; AGER; DNAJC27; GNAI2; AKAP12; PYCARD; P2RY6; FGF8; NPY; GCNT2; ABL1; PTK2B; FAM150B; CD36; HRAS; PTPN1; EPHA4; SMAD4; SEMA6A; ANGPT1; GPR77; NRG1; HCRTR1; ACTA2; DLG1; WNK2; OR2AT4; NOX4; TEK
GO:0043410	positive regulation of MAPK cascade	0.00292	481	21.31	44	2.07	GATA4; NOD1; TNFRSF11A; PSEN1; ADRA1B; FGF2; AGER; DNAJC27; GNAI2; AKAP12; PYCARD; AKAP13; P2RY6; GRM4; FGF8; NPY; GCNT2; ABL1; PTK2B; FAM150B; CD36; JAK2; HRAS; PTPN1; EPHA4; MAP2K2; ANGPT1; GADD45B; KSR1; EPHA8; ITGA1; GPR77; NRG1; HCRTR1; ACTA2; BANK1; DOK5; DOK6; OR2AT4; NOX4; GHRL; LTBR; TEK; AJUBA
GO:0000904	cell morphogenesis involved in differentiation	0.00312	535	23.7	47	1.98	NRP2; BRSK2; TRIO; EPHA10; DLX5; SDC2; CTNND2; STC1; SEMA3E; LAMC2; ADCY1; LAMC1; GLI3; TRIOBP; GLI2; CDH4; TNN; PLXNA2; ABL1; TNR; FAM65B; FLNB; SLIT3; EPHA4; NTNG2; FARP1; SMAD4; SEMA6A; AUTS2; EPHA8; DCDC2; PAX6; UNC5C; VAX1; BAIAP2; VAX2; PAX2; EXT1; FER; TBC1D20; PALLD; PARD3; ABI1; FEZ2; RADIL; TEK; MEGF9
GO:0006836	neurotransmitter transport	0.00313	133	5.89	19	3.23	CADPS2; NLGN1; DDC; PTPRN2; CTBP2; SLC6A17; SLC1A1; SLC6A13; ICA1; HTT; PSEN1; SLC1A6; SYN3; LIN7B; GRM4; RIMS3; OTOF; SLC17A7; STX2
GO:0120162	positive regulation of cold-induced thermogenesis	0.00319	98	4.34	16	3.69	KDM3A; EPAS1; IL13; ESRRG; KSR2; ADIPOR2; SCD; CNOT3; ZNF516; PRDM16; LEPR; GHRL; CD36; JAK2; LPIN1; PPARGC1A
GO:2000026	regulation of multicellular organismal development	0.00324	1356	60.06	95	1.58	BMP10; THRB; TENM4; SERPINE2; CHD7; CLSTN1; PIK3CD; FGF2; IKZF3; SLC8A1; GLI3; GLI2; CDH4; PNP; TNN; ZMIZ1; CREB3L1; TNR; CAPN3; EPHA4; SEMA6A; PRKCH; FKBPL; IL15; IL13; PAX6; NRG1; ARID1B; PAX2; UCHL5; RUNX2; ZNF16; FOXP1; TNFRSF1A; ITPKB; TIAM2; SULT2B1; FAM101A; PAX8; DCT; FANCD2; PARD3; NINJ1; ADAM12; ITPKA; RARA; IRF7; ADNP; MAPT; PHLDB2; CARD11; NLGN1; ZBTB1; GATA4; SEMA3E; PSEN1; FOXO3; AG…
GO:0031399	regulation of protein modification process	0.0033	1558	69.01	106	1.54	EHMT2; LDLRAD4; FGF2; SLC8A1; SLC8A2; UBE2L3; PYCARD; RABGEF1; FGF8; ZMIZ1; PPP4R4; LEPR; CAPN3; FAM150B; EPHA4; MAP2K2; RPL23; MUL1; EBF3; PIAS1; PARD3; AKAP9; ADNP; AJUBA; CHRNA3; BIRC8; SDC4; EPAS1; MAPKAP1; SLC1A1; TNFRSF11A; PSEN1; STK4; AGER; CORO1C; ABL1; CAMTA1; PPARGC1A; IVNS1ABP; SMAD4; KIRREL; GADD45B; AUTS2; HMGA2; GNB2L1; MOB1A; SDK1; MLXIPL; STAG1; DLG1; FER; EHD4; WNK1; NOX4; BMPR1…
GO:0034329	cell junction assembly	0.00338	266	11.78	29	2.46	GABRB3; NLGN1; CTNND2; LAMC1; MARVELD3; CDH22; CTNNA1; PTK2B; NTNG2; FARP1; ACTN2; ANK2; NRG1; MYO9A; INADL; SDK1; DLG1; NPHS1; CTTN; DLC1; PARD3; PCDHB16; ALB; MAPT; PCDHB3; ARHGEF7; AJUBA; SHANK2; FAN1
GO:1901699	cellular response to nitrogen compound	0.00342	633	28.04	53	1.89	GABRB3; CIITA; EHMT2; CHRM5; SOGA1; SLC8A1; RYR3; IFIH1; HMGCS2; CD36; JAK2; EPHA4; ACTN2; ARG1; RPL23; MUL1; ARID1B; DNM2; RAB31; KCNQ1; AKAP9; FDX1; CHRNA3; DDC; SLC1A1; CACNA1A; STC1; HTT; NOD1; PSEN1; FOXO3; AGER; GNAI2; P2RY6; LARS; ABL1; CTNNA1; NLRP3; SLC38A9; TRPM4; PTPN1; PDE2A; BAIAP2; SDK1; CPEB1; FER; TEC; WT1; CDK2; NEURL1; PDE3A; LPIN1; BCAR1
GO:0022604	regulation of cell morphogenesis	0.00352	308	13.64	32	2.35	FHOD3; THRB; ITGB2; ATP10A; SEMA3E; RASAL1; ARHGAP15; LRRC16A; TRIOBP; CORO1C; GRIP1; GNA12; DHX36; PLXNA2; ABL1; PTK2B; WASF3; EPHA4; NTNG2; SYT3; SHROOM3; MUL1; BAIAP2; MYO9A; DNM2; DLG1; BAMBI; DLC1; ITPKA; HPSE; ARHGEF7; SLC26A5
GO:1903522	regulation of blood circulation	0.00379	253	11.21	28	2.5	HDAC4; BMP10; THRB; EPAS1; SLC1A1; STC1; GATA4; ADRA1B; AGER; SLC8A1; RYR3; SLC8A2; ABL1; TNNI3; NOS1; JAK2; TRPM4; CHGA; GAA; ANK2; ATP1B2; DLG1; SCN10A; KCNQ1; ACCN1; AKAP9; GHRL; SMTNL2
GO:0034765	regulation of ion transmembrane transport	0.0038	495	21.93	44	2.01	NLGN1; KCNK7; THRB; RASGRF2; CHD7; KCNA2; CACNA1A; HTT; PSEN1; CACNA1E; SLC8A1; CACNA1I; DPP6; P2RY6; JPH3; ABL1; PTK2B; CAPN3; NOS1; PRRT1; LRRC26; ACTN2; ARG1; KCNIP4; IL13; STAC3; ANK2; ATP1B2; KCNAB2; SHISA9; DNM2; GRIN2D; TPCN1; PINK1; DLG1; SCN10A; WNK1; KCNQ1; WNK2; KCNMA1; ACCN1; AKAP9; KCNQ4; SLC26A5
GO:0040011	locomotion	0.00381	1244	55.1	88	1.6	SPAG16; FHOD3; NRP2; TRIO; MSTN; ITGB5; ITGB2; PIK3CD; LAMC2; LAMC1; FGF2; GLI3; PTPRF; GLI2; C11orf88; GRIP1; CDH4; FGF8; JPH3; ZMIZ1; TNR; FAM65B; NOS1; HRAS; TPTE2; EPHA4; SEMA6A; EPHA8; ITGA1; GPR77; PAX6; UNC5C; NRG1; ATP1B2; NRG3; CTTN; CATSPERD; PALLD; NINJ1; FEZ2; CDH13; LCP1; AJUBA; GAS8; FAN1; DNAH2; EPHA10; SDC4; DNAH7; DNAH8; TUBGCP2; DLX5; SDC2; SEMA3E; TNFRSF11A; PSEN1; STK4; LRRC16…
GO:0033674	positive regulation of kinase activity	0.00383	495	21.93	44	2.01	LTK; CHRNA3; THRB; EPHA10; SDC4; SLC1A1; TNFRSF11A; PSEN1; STK4; FGF2; AGER; SLC8A2; AKAP13; PPP2R3C; ABL1; PTK2B; FAM150B; JAK2; HRAS; PTPN1; EPHA4; MOBKL1B; MAP2K2; ANGPT1; EPHA8; HMGA2; EBF3; NRG1; ZNF16; MOB1A; SDK1; PINK1; DLG1; NRG3; WNK1; ABI1; NEURL1; NOX4; GHRL; ADNP; MAPT; TEK; AJUBA; BMPR1A
GO:0003013	circulatory system process	0.00385	495	21.93	44	2.01	CHD7; SLC1A1; HTT; ADRA1B; TRHDE; AGER; SLC8A1; SLC8A2; AKAP12; AKAP13; IMMP2L; CNR1; NPY; GNA12; ABL1; LEPR; TNNI3; SVEP1; CD36; NOS1; TRPM4; CHGA; UTS2R; ANGPT1; SLC6A17; GAA; ABCC5; ITGA1; PDE2A; SLC6A13; TBC1D8; ANK2; ATP1B2; NAV2; ACTA2; EXT1; WNK1; KCNQ1; KCNMA1; ACCN1; PDE3A; NOX4; TEK; SMTNL2
GO:0098916	anterograde trans-synaptic signaling	0.00408	402	17.81	38	2.13	GABRB3; NLGN1; CHRNA3; CTBP2; SLC1A1; CHRM5; CACNA1A; PSEN1; SLC1A6; CACNA1E; LIN7B; GRM4; RIMS3; CNR1; NPY; OTOF; MBP; SLC17A7; STX2; GABRD; SLC12A7; CADPS2; GABBR2; PTPRN2; DTNA; STAC3; SYN3; HCRTR1; GRIN2D; EXT1; CORT; DLG1; DLG2; PCDHB16; ACCN1; AKAP9; GHRL; PCDHB3
GO:0007268	chemical synaptic transmission	0.00411	402	17.81	38	2.13	GABRB3; NLGN1; CHRNA3; CTBP2; SLC1A1; CHRM5; CACNA1A; PSEN1; SLC1A6; CACNA1E; LIN7B; GRM4; RIMS3; CNR1; NPY; OTOF; MBP; SLC17A7; STX2; GABRD; SLC12A7; CADPS2; GABBR2; PTPRN2; DTNA; STAC3; SYN3; HCRTR1; GRIN2D; EXT1; CORT; DLG1; DLG2; PCDHB16; ACCN1; AKAP9; GHRL; PCDHB3
GO:0042327	positive regulation of phosphorylation	0.0042	823	36.46	64	1.76	PRR5; BMP10; THRB; MSTN; LRRK1; ZBTB20; FGF2; SLC8A2; AKAP13; FGF8; LEPR; FAM150B; CD36; NOS1; JAK2; HRAS; EPHA4; MAP2K2; IL15; EPHA8; IL13; EBF3; NRG1; ZNF16; TNFRSF1A; NRG3; BANK1; AKAP9; ADNP; MAPT; AJUBA; LTK; CHRNA3; EPHA10; SDC4; MAPKAP1; SLC1A1; TNFRSF11A; PSEN1; STK4; AGER; PPP2R3C; ABL1; PTK2B; PTPN1; MOBKL1B; SMAD4; ANGPT1; HMGA2; GNB2L1; MOB1A; SDK1; MLXIPL; PINK1; DLG1; EHD4; CD6; WNK…
GO:0043269	regulation of ion transport	0.00421	687	30.43	56	1.84	CD84; KCNK7; THRB; SERPINE2; RASGRF2; CHD7; SLC8A1; JPH3; CAPN3; NOS1; ACTN2; ARG1; IL13; ANK2; ATP1B2; KCNAB2; SHISA9; DNM2; SCN10A; KCNQ1; KCNMA1; AKAP9; KCNQ4; NLGN1; CHRNA3; KCNA2; CACNA1A; HTT; STC1; TNFRSF11A; PSEN1; CACNA1E; GNAI2; CACNA1I; DPP6; P2RY6; NKAIN3; CNR1; ABL1; PTK2B; PRRT1; LRRC26; SYT3; ATP8B1; KCNIP4; STAC3; GRIN2D; TPCN1; PINK1; DLG1; WNK1; WNK2; ACCN1; SLC26A5; EFCAB4A
GO:0042221	response to chemical	0.00424	4035	178.73	231	1.29	OR7G2; TRIO; EHMT2; SOGA1; IL27RA; UBE2L3; PNP; ZMIZ1; CREB3L1; FAM65B; EPHA4; ACTN2; EPHA8; RPL23; ANK2; UNC5C; OR10AD1; RUNX2; ZNF16; SIGIRR; KCNQ1; KIAA0368; AKAP9; FDX1; NINJ1; FEZ2; OR2AT4; CTBP2; EPHA10; EPAS1; IL20RA; STC1; GATA4; HLCS; LARS; DHX36; HIVEP1; PPARGC1A; TRPM4; PTPRN2; PDE2A; EXT1; STAG1; CPEB1; EHD4; WNK1; CYP2S1; PDE3A; NOX4; GABRB3; PTPRU; NRP2; MSTN; RYR3; GLI3; GLI2; AKAP…
GO:0061061	muscle structure development	0.00425	480	21.26	43	2.02	FHOD3; BMP10; MSTN; EPAS1; CHD7; FHL2; GATA4; RORA; SLC8A1; AKAP13; SGCA; LMNA; XIRP2; CAPN3; FAM65B; HIVEP3; FLNB; TNNI3; NOS1; WNT2; RXRG; SVIL; SMAD4; ACTN2; TCF12; STAC3; ANK2; SORBS2; NRG1; PAX5; VAX1; MAPK14; TANC1; NPHS1; WT1; NINJ1; ADAM12; NEURL1; RARA; NOX4; MKX; HOXD9; BMPR1A
GO:0007167	enzyme-linked receptor protein signaling pathway	0.00501	608	26.93	51	1.89	PTPRU; BMP10; NRP2; TRIO; DGKD; MSTN; ITGB5; PIK3CD; FGF2; SOGA1; PTPRF; FGF8; ZMIZ1; SVEP1; JAK2; ANKS1B; EPHA4; EPHA8; NRG1; RUNX2; GIGYF1; NRG3; DOK5; DOK6; ARHGEF7; NGEF; SHC4; LTK; CHRNA3; EPHA10; DLX5; HIVEP1; GCNT2; ABL1; PTK2B; SHOC2; PTPN1; SMAD4; ANGPT1; BTBD11; MAPK14; BAIAP2; EXT1; FER; TEC; BAMBI; ABI1; TEK; FRK; BCAR1; BMPR1A
GO:0055007	cardiac muscle cell differentiation	0.00502	81	3.59	14	3.9	FHOD3; BMP10; ACTN2; FHL2; SORBS2; GATA4; NRG1; SLC8A1; AKAP13; WT1; LMNA; RARA; NOX4; BMPR1A
GO:0042325	regulation of phosphorylation	0.00504	1255	55.59	88	1.58	PRR5; BMP10; THRB; MSTN; ITGB2; LRRK1; ZBTB20; LDLRAD4; FGF2; SLC8A1; SLC8A2; PYCARD; AKAP13; RABGEF1; FGF8; PIP5KL1; LEPR; FAM150B; CD36; NOS1; JAK2; HRAS; EPHA4; MAP2K2; KSR1; IL15; EPHA8; IL13; PAX6; EBF3; NRG1; CBFA2T3; ZNF16; TNFRSF1A; ITPKB; NRG3; BANK1; PARD3; AKAP9; ADNP; MAPT; AJUBA; HDAC4; LTK; CHRNA3; TNXB; EPHA10; SDC4; MAPKAP1; SLC1A1; HTT; MLLT1; TNFRSF11A; PSEN1; STK4; AGER; CORO1C…
GO:0044089	positive regulation of cellular component biogenesis	0.00529	497	22.01	44	2	HDAC4; NLGN1; MSTN; SDC4; CLSTN1; HTT; FMN1; LRRC16A; PYCARD; ABL1; PTK2B; FAM65B; CD36; WDR8; HRAS; CHGA; KIRREL; AUTS2; ATMIN; NRG1; TERF1; BAIAP2; ESR1; GNB2L1; DNM2; PINK1; DLG1; FER; NPHS1; CTTN; CDK2; ACCN1; AKAP9; NEURL1; ATP13A2; GHRL; ADNP; MAPT; LCP1; TEK; DZIP1; AJUBA; PHLDB2; FAN1
GO:0060548	negative regulation of cell death	0.00532	1006	44.56	74	1.66	PRR5; ZFAND6; FHL2; FGF2; GLI3; GLI2; IL27RA; FGF8; CREB3L1; CAPN3; JAK2; HRAS; IER3; BOK; PRKCH; IL13; NRG1; PRAP1; PAX2; ZNF16; FOXP1; ITPKB; TOX3; PAX8; CTTN; CEACAM5; IRF7; ADNP; RBCK1; CERKL; LTK; BIRC8; MAPKAP1; SLC1A1; HTT; GATA4; PSEN1; STK4; PRAM1; GNAI2; MUC1; NPY; LMNA; ABL1; CTNNA1; PTK2B; PPARGC1A; ST3GAL1; GRIA4; PAK4; CHGA; IVNS1ABP; PTPN1; SMAD4; TFAP2D; ANGPT1; EYA2; EYA3; HMGA2;…
GO:0048667	cell morphogenesis involved in neuron differentiation	0.00551	422	18.69	39	2.09	NRP2; BRSK2; TRIO; EPHA10; DLX5; SDC2; CTNND2; SEMA3E; LAMC2; ADCY1; GLI3; TRIOBP; GLI2; CDH4; TNN; PLXNA2; ABL1; TNR; FAM65B; SLIT3; EPHA4; NTNG2; FARP1; SMAD4; SEMA6A; AUTS2; EPHA8; DCDC2; PAX6; UNC5C; VAX1; BAIAP2; VAX2; PAX2; EXT1; PALLD; PARD3; ABI1; FEZ2
GO:0006942	regulation of striated muscle contraction	0.00595	94	4.16	15	3.6	CHGA; HDAC4; BMP10; STC1; ANK2; GATA4; ADRA1B; SLC8A1; DLG1; SCN10A; KCNQ1; AKAP9; TNNI3; NOS1; TRPM4
GO:0090257	regulation of muscle system process	0.00601	233	10.32	26	2.52	HDAC4; BMP10; CHRNA3; MSTN; STC1; GATA4; FOXO3; ADRA1B; SLC8A1; SGCA; LMNA; TNNI3; NOS1; TRPM4; CHGA; SMAD4; ANK2; TNFRSF1A; DLG1; SCN10A; TEC; CTTN; KCNQ1; KCNMA1; AKAP9; GHRL
GO:0032970	regulation of actin filament-based process	0.00629	399	17.67	37	2.09	CYFIP2; FHOD3; PTGER4; FAM49A; BMP10; SDC4; STC1; GATA4; SEMA3E; FMN1; LRRC16A; TRIOBP; PYCARD; AKAP13; ABL1; PTK2B; HRAS; CGNL1; WASF3; TRPM4; SVIL; SMAD4; KIRREL; ACTN2; ANK2; BAIAP2; ACTA2; SDK1; DLG1; FER; NPHS1; CTTN; DLC1; AKAP9; TEK; PHLDB2; FAN1
GO:0098609	cell-cell adhesion	0.00659	540	23.92	46	1.92	CYFIP2; PTPRU; NLGN1; CD84; TNXB; COL13A1; TENM4; ITGB5; COL14A1; CTNND2; CLSTN1; ITGB2; PSEN1; PTPRF; CNN3; IGSF21; CDH4; CDH22; CTNNA1; TNR; PAK4; NTNG2; PCDHGA6; KIRREL; PCDHGA4; ITGA1; NRG1; ATP1B2; BAIAP2; IGSF11; EXT1; SDK1; DLG1; FER; DLG2; NPHS1; CD6; PALLD; DCHS2; NINJ2; CEACAM5; PCDHB16; NINJ1; CDH13; PCDHB3; AJUBA
GO:0035051	cardiocyte differentiation	0.00665	107	4.74	16	3.38	FHOD3; SMAD4; BMP10; TENM4; ACTN2; FHL2; SORBS2; GATA4; NRG1; SLC8A1; AKAP13; WT1; LMNA; RARA; NOX4; BMPR1A
GO:0043408	regulation of MAPK cascade	0.00678	669	29.63	54	1.82	ADRA1B; FGF2; AKAP12; PYCARD; AKAP13; GRM4; FGF8; FAM150B; CD36; JAK2; HRAS; EPHA4; SEMA6A; MAP2K2; KSR1; EPHA8; ITGA1; GPR77; NRG1; ACTA2; BANK1; DOK5; DOK6; OR2AT4; AJUBA; GATA4; NOD1; TNFRSF11A; PSEN1; STK4; AGER; DNAJC27; GNAI2; P2RY6; NPY; MARVELD3; GCNT2; ABL1; PTK2B; PAK4; PTPN1; SMAD4; ANGPT1; GADD45B; HCRTR1; DNAJA1; SDK1; PINK1; DLG1; WNK2; NOX4; GHRL; LTBR; TEK
GO:0050808	synapse organization	0.00682	294	13.02	30	2.3	GABRB3; NLGN1; CTBP2; CTNND2; SLC1A1; SEMA3E; PSEN1; PTPRF; SLC8A2; IGSF21; TMEM108; TNR; WASF3; PRRT1; EPHA4; NTNG2; FARP1; NRG1; KSR2; BAIAP2; TANC1; SDK1; DLG1; CTTN; PCDHB16; ITPKA; MAPT; PCDHB3; PDZRN3; SHANK2
GO:0031344	regulation of cell projection organization	0.007	639	28.3	52	1.84	DGKG; MSTN; PTPRF; GRIP1; CDH4; TNN; TNR; FAM65B; FAM150B; WDR8; HRAS; EPHA4; SEMA6A; ATMIN; ATP1B2; DNM2; TIAM2; ITPKA; ADNP; MAPT; ARHGEF7; NGEF; FAN1; HDAC4; NLGN1; LTK; CHRNA3; BRSK2; SDC2; HTT; SEMA3E; PSEN1; LRRC16A; CORO1C; CNR1; DHX36; PLXNA2; ABL1; PTK2B; MBP; NTNG2; AUTS2; ATP8B1; DCDC2; BAIAP2; MYO9A; SDK1; FER; NEURL1; SERPINI1; DZIP1; EIF4G2
GO:0031401	positive regulation of protein modification process	0.00736	1015	44.96	74	1.65	PIWIL2; PRR5; BMP10; THRB; MSTN; LRRK1; FGF2; SLC8A2; UBE2L3; AKAP13; FGF8; LEPR; FAM150B; CD36; NOS1; JAK2; HRAS; EPHA4; MAP2K2; IL15; ITGA1; IL13; MUL1; EBF3; NRG1; PIAS1; TNFRSF1A; NRG3; BANK1; AKAP9; ADNP; AJUBA; HDAC4; CHRNA3; BIRC8; SDC4; MAPKAP1; SLC1A1; TNFRSF11A; PSEN1; PRICKLE1; STK4; AGER; MUC1; PPP2R3C; GNA12; LMNA; ABL1; PTK2B; CAMTA1; PPARGC1A; BRD4; PTPN1; MOBKL1B; SMAD4; ANGPT1; A…
GO:0050806	positive regulation of synaptic transmission	0.00742	133	5.89	18	3.06	PRRT1; NLGN1; SERPINE2; RASGRF2; CLSTN1; SLC1A1; ITPR3; ADCY1; AGER; GRIN2D; SLC8A2; IGSF11; PINK1; RIMS3; CNR1; PTK2B; TNR; SHANK2
GO:0001932	regulation of protein phosphorylation	0.00762	1108	49.08	79	1.61	PRR5; BMP10; THRB; MSTN; ITGB2; LRRK1; LDLRAD4; FGF2; SLC8A1; SLC8A2; PYCARD; AKAP13; RABGEF1; FGF8; PIP5KL1; LEPR; FAM150B; CD36; NOS1; JAK2; HRAS; EPHA4; MAP2K2; KSR1; IL15; IL13; PAX6; EBF3; NRG1; TNFRSF1A; ITPKB; NRG3; BANK1; PARD3; AKAP9; ADNP; AJUBA; CHRNA3; TNXB; SDC4; MAPKAP1; SLC1A1; HTT; MLLT1; TNFRSF11A; PSEN1; STK4; AGER; CORO1C; PPP2R3C; ABL1; PTK2B; ANKRD54; BRD4; PTPN1; MOBKL1B; SM…
GO:0045944	positive regulation of transcription by RNA polymerase II	0.00776	1251	55.41	87	1.57	CIITA; THRB; CSRNP3; ELL; CHD7; RORA; RSF1; GABPB1; FGF2; IKZF3; GLI3; GLI2; ZMIZ1; CREB3L1; NOS1; JAK2; ZNF521; HRAS; TEAD1; ATMIN; TCF12; PAX6; EBF3; PAX5; KLF14; PAX2; RUNX2; ETV6; TNFRSF1A; TOX3; TFDP1; RFX6; PAX8; RARA; IRF7; CDH13; HOXB1; HDAC4; NFAT5; KDM3A; CTBP2; EPAS1; DLX5; AIRE; GATA4; FOXO3; DDN; MUC1; ZNF507; PLAGL1; GALR1; DHX36; PRDM16; HIVEP1; ABL1; NLRP3; CAMTA1; PPARGC1A; WNT2;…
GO:0010762	regulation of fibroblast migration	0.00778	35	1.55	9	5.81	AKAP12; ACTA2; FER; SDC4; GNA12; ARHGEF7; FGF2; SLC8A1; CORO1C
GO:0061564	axon development	0.0078	389	17.23	36	2.09	NRP2; BRSK2; TRIO; EPHA10; DLX5; SEMA3E; LAMC2; ADCY1; GLI3; GLI2; CDH4; TNN; CNR1; PLXNA2; ABL1; CTNNA1; TNR; SLIT3; JAK2; EPHA4; NTNG2; SMAD4; SEMA6A; AUTS2; EPHA8; PAX6; UNC5C; VAX1; BAIAP2; VAX2; PAX2; EXT1; PALLD; PARD3; FEZ2; MAPT
GO:1901701	cellular response to oxygen-containing compound	0.00877	1043	46.2	75	1.62	MSTN; EHMT2; CHRM5; ZBTB20; RORA; SOGA1; SLC8A1; RYR3; PYCARD; HMGCS2; CD36; JAK2; EPHA4; ACTN2; IL15; ARG1; RPL23; ARID1B; PAX2; DNM2; RAB31; KCNQ1; AKAP9; FDX1; RARA; MAPT; PTGER4; CD274; LTK; CHRNA3; SLC1A1; CACNA1A; STC1; HTT; GATA4; NOD1; PSEN1; ADCY1; FOXO3; AGER; GNAI2; P2RY6; LARS; DHX36; ABL1; CTNNA1; NLRP3; PTK2B; SLC38A9; BRINP3; WNT2; TRPM4; PTPN1; SMAD4; PTPRN2; PDE2A; MAPK14; BAIAP2…
GO:0014706	striated muscle tissue development	0.00902	175	7.75	21	2.71	FHOD3; SMAD4; BMP10; TENM4; ACTN2; EYA2; CHD7; FHL2; SORBS2; GATA4; NRG1; SLC8A1; AKAP13; WT1; LMNA; RARA; NOX4; XIRP2; TNNI3; WNT2; BMPR1A
GO:0031589	cell-substrate adhesion	0.00925	189	8.37	22	2.63	NTNG2; TNXB; ANGPT1; COL13A1; ITGB5; ACTN2; ITGB2; ITGA1; ATP1B2; LAMC1; FER; CTTN; TNN; DLC1; ABL1; PTK2B; RADIL; TEK; HPSE; ARHGEF7; AJUBA; MEGF9
GO:0071417	cellular response to organonitrogen compound	0.00928	568	25.16	47	1.87	GABRB3; DDC; EHMT2; SLC1A1; CHRM5; CACNA1A; STC1; HTT; NOD1; PSEN1; FOXO3; AGER; SOGA1; SLC8A1; RYR3; P2RY6; LARS; ABL1; CTNNA1; NLRP3; SLC38A9; HMGCS2; CD36; JAK2; TRPM4; PTPN1; EPHA4; ACTN2; ARG1; RPL23; PDE2A; BAIAP2; ARID1B; DNM2; SDK1; CPEB1; FER; TEC; RAB31; WT1; KCNQ1; AKAP9; FDX1; NEURL1; PDE3A; LPIN1; BCAR1
GO:0048589	developmental growth	0.00938	377	16.7	35	2.1	CYFIP2; BMP10; NRP2; TENM4; MSTN; CPQ; EHMT2; STC1; GATA4; FMN1; RASAL2; FOXO3; STK4; GLI3; GLI2; CPN1; AKAP13; SGCA; TNN; ZMIZ1; TMEM108; ABL1; LEPR; SLIT3; SLC25A25; SMAD4; AUTS2; SORBS2; ESR1; EXT1; TEC; NINJ2; NINJ1; RARA; BMPR1A
GO:0040007	growth	0.00943	377	16.7	35	2.1	CYFIP2; BMP10; NRP2; TENM4; MSTN; CPQ; EHMT2; STC1; GATA4; FMN1; RASAL2; FOXO3; STK4; GLI3; GLI2; CPN1; AKAP13; SGCA; TNN; ZMIZ1; TMEM108; ABL1; LEPR; SLIT3; SLC25A25; SMAD4; AUTS2; SORBS2; ESR1; EXT1; TEC; NINJ2; NINJ1; RARA; BMPR1A
GO:1902532	negative regulation of intracellular signal transduction	0.00948	514	22.77	44	1.93	DGKG; DGKD; SERPINE2; MSTN; CCDC125; MAPKAP1; FHL2; RORA; RASAL1; CPN1; PYCARD; RABGEF1; MUC1; CREB3L1; MARVELD3; ABL1; NLRP3; FAM65B; MARK3; CGNL1; BRD4; IVNS1ABP; PTPN1; EPHA4; SMAD4; SEMA6A; PDE2A; MUL1; MAPK14; ESR1; PRAP1; GNB2L1; DNAJA1; SDK1; PINK1; DLG1; RASA3; BANK1; WNK2; DLC1; PDE3A; AJUBA; SHANK2; CD22
GO:0007610	behavior	0.0105	582	25.78	48	1.86	CHRNA3; THRB; SERPINE2; EHMT2; CHD7; SLC1A1; UBR3; HTT; ITPR3; PSEN1; ADCY1; SOBP; AGER; GLI3; SLC8A2; ASIC4; JPH3; PNP; CNR1; NPY; ABL1; TNR; MORC1; PAIP2; PRRT1; EPHA4; GAA; NRG1; PAX5; ATP1B2; NAV2; BTBD9; MEIS2; HCRTR1; GRIN2D; EXT1; ALDH1A3; TANC1; SDK1; MEIS1; LPAR5; KCNQ1; GHRL; ADNP; MAPT; HOXD9; SHANK2
GO:0051960	regulation of nervous system development	0.0105	437	19.36	39	2.01	NLGN1; THRB; TENM4; SERPINE2; CHD7; CLSTN1; SEMA3E; PSEN1; GLI3; CDH4; DHX36; PLXNA2; CTNNA1; TNR; MBP; WNT2; RXRG; WASF3; EPHA4; SEMA6A; PRKCH; PAX6; VAX1; BAIAP2; TIAM2; DLG1; TG; DCT; PARD3; ACCN1; NEURL1; ITPKA; RARA; GHRL; ADNP; MAPT; LPIN1; EIF4G2; BMPR1A
GO:0032535	regulation of cellular component size	0.0108	363	16.08	34	2.11	CYFIP2; FHOD3; FAM49A; SEMA3E; FMN1; LRRC16A; TRIOBP; PYCARD; CDH4; LARS; ABL1; PTK2B; TNR; SLC12A7; SVIL; WDR36; SEMA6A; KIRREL; ACTN2; BAIAP2; DNM2; SDK1; OLFM1; DLG1; FER; NPHS1; CTTN; KCNMA1; PRR16; ATP13A2; ADNP; MAPT; EIF4G2; SLC26A5
GO:0048598	embryonic morphogenesis	0.0108	586	25.96	48	1.85	SLC44A4; TENM4; SDC4; ITGB5; DLX5; CHD7; ITGB2; GATA4; PSEN1; PRICKLE1; STK4; SOBP; FGF2; GLI3; TRIOBP; GLI2; FGF8; GNA12; LRIG1; ABL1; FAM65B; BBS7; SMAD4; CREBBP; IRX5; EYA2; HMGA2; MICAL2; SHROOM3; PAX6; PAX5; VAX2; GNB2L1; PAX2; RUNX2; EXT1; ALDH1A3; DLG1; TEC; PAX8; MMP16; KCNQ1; DLC1; RARA; KCNQ4; HOXB1; HOXD9; BMPR1A
GO:0051050	positive regulation of transport	0.0108	910	40.31	67	1.66	THRB; DGKD; ITGB2; GLI3; UBE2L3; PYCARD; CNST; LEPR; CAPN3; CD36; NOS1; JAK2; HRAS; BOK; CADPS2; SLC30A8; ACTN2; IL15; IL13; ANK2; FRMD4A; ATP1B2; PRAP1; DNM2; RAB31; RFX6; TBC1D20; KCNQ1; AKAP9; MASP1; ARHGEF7; ABCG4; ABCG1; NLGN1; SAR1A; SDC4; HTT; STC1; TNFRSF11A; PSEN1; GNAI2; CACNA1I; P2RY6; CNR1; GALR1; ABL1; TRPM4; LRRC26; RPH3AL; SMAD4; ANGPT1; STAC3; AP2B1; MAPK14; GNB2L1; AZIN1; SDK1; P…
GO:0051254	positive regulation of RNA metabolic process	0.0108	1828	80.97	117	1.44	RORA; GABPB1; FGF2; IKZF3; UBE2L3; EIF4ENIF1; ZMIZ1; CREB3L1; CAPN3; MAP2K2; ACTN2; EBF3; RUNX2; RFX6; HOXB1; RBCK1; CTBP2; EPAS1; DLX5; AIRE; GATA4; PSEN1; ZC3HAV1; FOXO3; GALR1; DHX36; PRDM16; HIVEP1; ABL1; NLRP3; CAMTA1; HIVEP3; PPARGC1A; WNT2; SMAD4; CREBBP; TFAP2D; PNPT1; AUTS2; TFAP2E; HMGA2; MICAL2; ESRRG; ESR1; ELL2; MLXIPL; CPEB1; BAMBI; ZFAT; CDK2; CNOT3; TCF4; HOXD9; BMPR1A; CIITA; BMP…
GO:0051282	regulation of sequestering of calcium ion	0.0108	126	5.58	17	3.05	THRB; CHD7; IL13; HTT; ANK2; ITPR3; FGF2; SLC8A1; RYR3; TPCN1; P2RY6; JPH3; RASA3; ABL1; PTK2B; CAPN3; NOS1
GO:0006928	movement of cell or subcellular component	0.0109	1480	65.56	98	1.49	FHOD3; TRIO; FGF2; GRIP1; CDH4; FGF8; ZMIZ1; TNR; TPTE2; EPHA4; SEMA6A; EPHA8; ANK2; UNC5C; ATP1B2; KCNQ1; NINJ1; FEZ2; AJUBA; EPHA10; SDC4; TUBGCP2; DLX5; SDC2; TNFRSF11A; PSEN1; STK4; CORO1C; INPP5B; CACNA1I; KLC3; PLXNA2; ABL1; TRPM4; NTNG2; SMAD4; AUTS2; DCDC2; EXT1; SDK1; FER; DLG2; TLX3; BAMBI; WNK1; RADIL; DZIP1; COPG; SPAG16; NRP2; MSTN; ITGB5; ITGB2; PIK3CD; LAMC2; LAMC1; GLI3; PTPRF; GL…
GO:0043085	positive regulation of catalytic activity	0.011	1180	52.27	82	1.57	CYFIP2; THRB; RASGRF2; CCDC125; DENND1A; ITGB2; GBA3; FGF2; SLC8A2; UBE2L3; PYCARD; AKAP13; RASGEF1C; FAM150B; NOS1; JAK2; HRAS; TBC1D22B; BOK; EPHA4; MAP2K2; EPHA8; ITGA1; TBC1D8; MUL1; EBF3; NRG1; ZNF16; TIAM2; NRG3; TBC1D20; FDX1; ADNP; MAPT; ARHGEF7; AJUBA; NGEF; LTK; CHRNA3; EPHA10; SDC4; SLC1A1; NOD1; TNFRSF11A; PSEN1; STK4; AGER; CORO1C; GNAI2; P2RY6; PPP2R3C; LARS; GNA12; ABL1; NLRP3; PTK…
GO:0060291	long-term synaptic potentiation	0.0111	47	2.08	10	4.8	PRRT1; SERPINE2; RASGRF2; SLC1A1; PTK2B; TNR; ITPR3; SHANK2; GRIN2D; SLC8A2
GO:0045860	positive regulation of protein kinase activity	0.0112	414	18.34	37	2.02	CHRNA3; SDC4; SLC1A1; TNFRSF11A; PSEN1; STK4; FGF2; AGER; SLC8A2; AKAP13; PPP2R3C; ABL1; PTK2B; FAM150B; JAK2; HRAS; PTPN1; EPHA4; MOBKL1B; MAP2K2; ANGPT1; HMGA2; EBF3; NRG1; MOB1A; SDK1; PINK1; DLG1; NRG3; WNK1; ABI1; NEURL1; NOX4; GHRL; ADNP; AJUBA; BMPR1A
GO:0120035	regulation of plasma membrane bounded cell projection organization	0.0112	623	27.6	50	1.81	DGKG; MSTN; PTPRF; CDH4; TNN; TNR; FAM65B; FAM150B; WDR8; HRAS; EPHA4; SEMA6A; ATMIN; ATP1B2; DNM2; TIAM2; ITPKA; ADNP; MAPT; ARHGEF7; NGEF; FAN1; HDAC4; NLGN1; LTK; CHRNA3; BRSK2; SDC2; HTT; SEMA3E; PSEN1; LRRC16A; CORO1C; CNR1; DHX36; PLXNA2; ABL1; PTK2B; MBP; NTNG2; AUTS2; ATP8B1; DCDC2; BAIAP2; SDK1; FER; NEURL1; SERPINI1; DZIP1; EIF4G2
GO:0010811	positive regulation of cell-substrate adhesion	0.0114	127	5.63	17	3.02	SDC4; PLEKHA2; FMN1; STK4; LRRC16A; TRIOBP; DNM2; NPY; ABI3BP; ABL1; PTK2B; CDH13; CD36; TEK; HPSE; JAK2; ARHGEF7
GO:0051234	establishment of localization	0.0119	3957	175.28	223	1.27	NUP107; SERPINE2; PITPNB; RABGEF1; PNP; GJA3; CREB3L1; FAM53C; FAM65B; SLC12A7; GABARAPL2; TANGO6; RBFOX1; NUP210; SLC6A17; RPL23; SLC6A13; ANK2; SLC51A; SCN10A; KCNQ1; PARD3; KCNQ4; BLZF1; NUP205; SAR1A; CTBP2; SLC45A1; TMEM63C; ABCB5; AGAP1; TRPM1; PGBD1; SEC14L3; VTI1A; OTOF; A2BP1; TRPM4; RTBDN; GSDMD; RABGAP1L; PTPRN2; ABCA9; EXOC6B; CP; GRIN2D; EXT1; TG; EHD4; WNK1; ACCN1; ANP32C; DZIP1; XK…
GO:0043066	negative regulation of apoptotic process	0.0123	887	39.29	65	1.65	PRR5; ZFAND6; FHL2; GLI3; GLI2; IL27RA; FGF8; CREB3L1; CAPN3; JAK2; HRAS; IER3; BOK; PRKCH; IL13; NRG1; PRAP1; PAX2; ZNF16; FOXP1; ITPKB; TOX3; PAX8; CTTN; CEACAM5; IRF7; ADNP; CERKL; LTK; BIRC8; MAPKAP1; SLC1A1; HTT; GATA4; PSEN1; STK4; PRAM1; GNAI2; MUC1; LMNA; ABL1; CTNNA1; PTK2B; PPARGC1A; ST3GAL1; GRIA4; PAK4; IVNS1ABP; PTPN1; TFAP2D; ANGPT1; EYA2; EYA3; HMGA2; DNAJA1; SDK1; PINK1; WT1; IL2R…
GO:0001934	positive regulation of protein phosphorylation	0.0127	742	32.87	57	1.73	PRR5; BMP10; THRB; MSTN; LRRK1; FGF2; SLC8A2; AKAP13; FGF8; LEPR; FAM150B; CD36; NOS1; JAK2; HRAS; EPHA4; MAP2K2; IL15; IL13; EBF3; NRG1; TNFRSF1A; NRG3; BANK1; AKAP9; ADNP; AJUBA; CHRNA3; SDC4; MAPKAP1; SLC1A1; TNFRSF11A; PSEN1; STK4; AGER; PPP2R3C; ABL1; PTK2B; PTPN1; MOBKL1B; SMAD4; ANGPT1; HMGA2; GNB2L1; MOB1A; SDK1; PINK1; DLG1; EHD4; CD6; WNK1; ABI1; NEURL1; NOX4; GHRL; TEK; BMPR1A
GO:1901700	response to oxygen-containing compound	0.0127	1524	67.51	100	1.48	EHMT2; CHRM5; ZBTB20; RORA; SOGA1; TOMM20; SLC8A1; PYCARD; EPHA4; SLC30A8; ACTN2; RPL23; RUNX2; FOXP1; RAB31; KCNQ1; AKAP9; FDX1; ADNP; CD274; CHRNA3; SLC1A1; CACNA1A; STC1; GATA4; TNFRSF11A; PSEN1; RASAL2; FOXO3; AGER; HLCS; LARS; DHX36; ABL1; NLRP3; MBP; SLC38A9; BRINP3; WNT2; TRPM4; SMAD4; PTPRN2; PNPT1; PDE2A; ESR1; GNB2L1; EXT1; SDK1; MLXIPL; CPEB1; FER; CDK2; PDE3A; NOX4; SELT; SLC26A5; MST…
GO:0008016	regulation of heart contraction	0.0128	204	9.04	23	2.55	CHGA; HDAC4; BMP10; THRB; EPAS1; GAA; SLC1A1; STC1; ANK2; GATA4; ATP1B2; ADRA1B; SLC8A1; RYR3; SLC8A2; DLG1; SCN10A; KCNQ1; AKAP9; TNNI3; NOS1; JAK2; TRPM4
GO:0060627	regulation of vesicle-mediated transport	0.0128	543	24.05	45	1.87	SH3GL3; NLGN1; CD84; DGKD; SAR1A; SDC4; ITGB2; ADCY1; PRAM1; GNAI2; PYCARD; RABGEF1; CACNA1I; CNST; RIMS3; CNR1; ABL1; SLC17A7; CD36; CADPS2; PTPN1; RPH3AL; SYT3; SLC30A8; MAP2K2; ANGPT1; ACTN2; IL15; IL13; NRG1; AP2B1; BTBD9; GNB2L1; DNM2; FER; EHD4; RAB31; TBC1D20; TRPV6; IL2RB; AAK1; CDH13; ATP13A2; MASP1; CD22
GO:0003018	vascular process in circulatory system	0.0129	261	11.56	27	2.34	SLC1A1; HTT; ADRA1B; AGER; SLC8A1; SLC8A2; AKAP12; ABL1; LEPR; CD36; NOS1; TRPM4; UTS2R; ANGPT1; SLC6A17; ABCC5; ITGA1; PDE2A; SLC6A13; ATP1B2; ACTA2; EXT1; KCNMA1; ACCN1; PDE3A; TEK; SMTNL2
GO:0043266	regulation of potassium ion transport	0.0129	104	4.61	15	3.26	LRRC26; ACTN2; KCNIP4; ANK2; ATP1B2; KCNAB2; DNM2; DPP6; DLG1; WNK1; KCNQ1; WNK2; AKAP9; PTK2B; NOS1
GO:0045935	positive regulation of nucleobase-containing compound metabolic process	0.0129	2034	90.1	127	1.41	ZBTB20; RORA; GABPB1; FGF2; IKZF3; UBE2L3; EIF4ENIF1; ZMIZ1; CREB3L1; CAPN3; OBFC1; MAP2K2; ACTN2; EBF3; RUNX2; RFX6; HOXB1; RBCK1; CTBP2; EPAS1; DLX5; AIRE; GATA4; PSEN1; ZC3HAV1; FOXO3; GALR1; DHX36; PRDM16; HIVEP1; ABL1; NLRP3; CAMTA1; HIVEP3; PPARGC1A; WNT2; SMAD4; CREBBP; TFAP2D; PNPT1; AUTS2; TFAP2E; HMGA2; MICAL2; ESRRG; ESR1; ELL2; SDK1; MLXIPL; CPEB1; BAMBI; ZFAT; CDK2; CNOT3; NOX4; TCF4…
GO:0043069	negative regulation of programmed cell death	0.0132	905	40.09	66	1.65	PRR5; ZFAND6; FHL2; GLI3; GLI2; IL27RA; FGF8; CREB3L1; CAPN3; JAK2; HRAS; IER3; BOK; PRKCH; IL13; NRG1; PRAP1; PAX2; ZNF16; FOXP1; ITPKB; TOX3; PAX8; CTTN; CEACAM5; IRF7; ADNP; RBCK1; CERKL; LTK; BIRC8; MAPKAP1; SLC1A1; HTT; GATA4; PSEN1; STK4; PRAM1; GNAI2; MUC1; LMNA; ABL1; CTNNA1; PTK2B; PPARGC1A; ST3GAL1; GRIA4; PAK4; IVNS1ABP; PTPN1; TFAP2D; ANGPT1; EYA2; EYA3; HMGA2; DNAJA1; SDK1; PINK1; WT…
GO:0034762	regulation of transmembrane transport	0.0133	578	25.6	47	1.84	NLGN1; KCNK7; THRB; RASGRF2; CHD7; KCNA2; CACNA1A; HTT; PSEN1; CACNA1E; SLC8A1; CACNA1I; DPP6; P2RY6; JPH3; ABL1; PTK2B; CAPN3; NOS1; PRRT1; LRRC26; ACTN2; ARG1; KCNIP4; IL13; STAC3; ANK2; ATP1B2; KCNAB2; SHISA9; MAPK14; AZIN1; DNM2; GRIN2D; TPCN1; PINK1; DLG1; SCN10A; TEC; WNK1; KCNQ1; WNK2; KCNMA1; ACCN1; AKAP9; KCNQ4; SLC26A5
GO:0009790	embryo development	0.0137	1044	46.24	74	1.6	NRP2; SLC44A4; ELL; TENM4; ITGB5; CHD7; ITGB2; SOBP; FGF2; CMIP; GLI3; TRIOBP; GLI2; FGF8; ZMIZ1; PPP4R4; FAM65B; BBS7; TEAD1; SHROOM3; PAX6; PAX5; ATP11A; PAX2; RUNX2; ALDH1A3; PAX8; MMP16; KCNQ1; RARA; KCNQ4; HOXB1; COL13A1; SDC4; EPAS1; DLX5; UBR3; GATA4; PSEN1; PRICKLE1; STK4; INPP5B; GNA12; LRIG1; PLXNA2; ABL1; RPL13; WNT2; SMAD4; CREBBP; ANGPT1; IRX5; EYA2; HMGA2; MICAL2; TDRD6; VAX2; MEIS2…
GO:0048738	cardiac muscle tissue development	0.014	170	7.53	20	2.66	FHOD3; SMAD4; BMP10; TENM4; ACTN2; CHD7; FHL2; SORBS2; GATA4; NRG1; SLC8A1; AKAP13; WT1; LMNA; RARA; NOX4; XIRP2; TNNI3; WNT2; BMPR1A
GO:0030001	metal ion transport	0.0154	620	27.46	49	1.78	KCNK7; KCNK9; FGF2; SLC8A1; RYR3; SLC8A2; JPH3; SLC12A7; SLC39A4; SLC30A8; SLC6A17; ABCC5; SLC6A13; ANK2; ATP1B2; KCNAB2; DNM2; SLC9A3; SCN10A; RASA3; KCNQ1; KCNMA1; KCNQ4; STEAP2; SLC1A1; KCNA2; CACNA1A; HTT; ITPR3; PKD1L2; PSEN1; CACNA1E; TRPM1; CACNA1I; ASIC4; SLC38A7; SLC17A7; SLC25A25; TRPM4; LRRC26; KCNIP4; CP; GRIN2D; TPCN1; TRPV6; CDK2; ACCN1; NMUR1; EFCAB4A
GO:0007169	transmembrane receptor protein tyrosine kinase signaling pathway	0.0155	408	18.07	36	1.99	SHC4; LTK; NRP2; CHRNA3; DGKD; EPHA10; PIK3CD; FGF2; SOGA1; FGF8; ABL1; PTK2B; SHOC2; SVEP1; JAK2; ANKS1B; PTPN1; EPHA4; ANGPT1; EPHA8; NRG1; MAPK14; BAIAP2; EXT1; GIGYF1; FER; TEC; NRG3; DOK5; DOK6; ABI1; TEK; ARHGEF7; FRK; NGEF; BCAR1
GO:0043268	positive regulation of potassium ion transport	0.0155	50	2.21	10	4.52	LRRC26; DLG1; ACTN2; WNK1; KCNQ1; WNK2; AKAP9; ANK2; ATP1B2; DNM2
GO:0140352	export from cell	0.016	440	19.49	38	1.95	NLGN1; BRSK2; SLC44A4; CTBP2; SERPINE2; SEL1L; KCNA2; PIK3CD; PSEN1; LIN7B; SLC8A1; SLC8A2; GRM4; PNP; RIMS3; CREB3L1; OTOF; STX2; CHGA; CADPS2; RPH3AL; TANGO6; SYT3; SLC30A8; PTPRN2; ABCC5; EXOC6B; ATP1B2; SYN3; TEC; RAB31; TRPV6; KCNQ1; GHRL; COPG; SELT; STEAP2; EXOC2
GO:0006810	transport	0.017	3800	168.32	214	1.27	NUP107; SERPINE2; PITPNB; RABGEF1; PNP; GJA3; CREB3L1; FAM53C; SLC12A7; GABARAPL2; TANGO6; RBFOX1; NUP210; SLC6A17; RPL23; SLC6A13; ANK2; SLC51A; SCN10A; KCNQ1; PARD3; KCNQ4; BLZF1; NUP205; SAR1A; CTBP2; SLC45A1; TMEM63C; ABCB5; AGAP1; TRPM1; PGBD1; SEC14L3; VTI1A; OTOF; A2BP1; TRPM4; RTBDN; GSDMD; RABGAP1L; PTPRN2; ABCA9; EXOC6B; CP; GRIN2D; EXT1; TG; EHD4; WNK1; ACCN1; ANP32C; XKR6; EFCAB4A; SP…
GO:0051146	striated muscle cell differentiation	0.0175	195	8.64	22	2.55	FHOD3; BMP10; ACTN2; STAC3; FHL2; SORBS2; GATA4; NRG1; MAPK14; SLC8A1; AKAP13; TANC1; NPHS1; WT1; LMNA; ADAM12; RARA; NOX4; CAPN3; FAM65B; NOS1; BMPR1A
GO:0120161	regulation of cold-induced thermogenesis	0.018	147	6.51	18	2.76	KDM3A; IL15; EPAS1; IL13; ESRRG; KSR2; ADIPOR2; SCD; DHRS7B; CNOT3; ZNF516; PRDM16; LEPR; GHRL; CD36; JAK2; LPIN1; PPARGC1A
GO:0097435	supramolecular fiber organization	0.0181	573	25.38	46	1.81	FHOD3; BMP10; TNXB; COL13A1; ITGB5; TUBGCP2; COL14A1; TCHH; FMN1; LRRC16A; THSD4; TRIOBP; CORO1C; ESPNL; CALD1; ABL1; CTNNA1; PTK2B; XIRP2; CAPN3; CD36; JAK2; CGNL1; WASF3; PRPH; SVIL; ACTN2; KRT7; MICAL2; SHROOM3; SORBS2; KRT5; BAIAP2; EXT1; DLG1; FAM101A; CTTN; ABI1; AKAP9; GHRL; MAPT; LCP1; MYO1H; BCAR1; FAN1; GAS7
GO:1901698	response to nitrogen compound	0.0181	1046	46.33	73	1.58	GABRB3; CIITA; EHMT2; ITGB2; CHRM5; SOGA1; TOMM20; SLC8A1; RYR3; IFIH1; KYNU; HMGCS2; CD36; JAK2; EPHA4; ACTN2; ARG1; RPL23; MUL1; ARID1B; DNM2; RAB31; KCNQ1; KIAA0368; AKAP9; FDX1; CDH13; CHRNA3; BRSK2; DDC; SLC1A1; SEL1L; CACNA1A; STC1; HTT; NOD1; PSEN1; FOXO3; AGER; GNAI2; P2RY6; HLCS; CNR1; LARS; DHX36; ABL1; CTNNA1; NLRP3; PTK2B; PMAIP1; SLC38A9; TRPM4; PTPN1; PNPT1; PDE2A; MARCH6; MAPK14; B…
GO:0016310	phosphorylation	0.0182	915	40.53	66	1.63	DGKG; PRR5; CIITA; BMP10; TRIO; DGKD; CERK; DGKB; MAST2; LRRK1; ADK; PIK3CD; AKAP13; PIP5KL1; TK2; JAK2; EPHA4; PRKCH; MAP2K2; KSR1; IL15; EPHA8; RIPK4; HUNK; TEX14; KSR2; ITPKB; ITPKA; RARA; CERKL; LTK; BRSK2; SGMS1; EPHA10; MAPKAP1; SLC1A1; AK4; STK4; FGGY; ABL1; PTK2B; ST3GAL1; MARK3; MAPK4; BRD4; PAK4; PRRT1; HMGA2; PHKB; MAPK14; SDK1; PINK1; FER; TEC; WNK1; WNK2; CDK2; ABI1; AAK1; ATP13A2; A…
GO:0045893	positive regulation of transcription, DNA-templated	0.0182	1696	75.13	108	1.44	RORA; GABPB1; FGF2; IKZF3; UBE2L3; ZMIZ1; CREB3L1; CAPN3; MAP2K2; ACTN2; EBF3; RUNX2; RFX6; HOXB1; RBCK1; CTBP2; EPAS1; DLX5; AIRE; GATA4; PSEN1; FOXO3; GALR1; DHX36; PRDM16; HIVEP1; ABL1; NLRP3; CAMTA1; HIVEP3; PPARGC1A; WNT2; SMAD4; CREBBP; TFAP2D; AUTS2; TFAP2E; HMGA2; MICAL2; ESRRG; ESR1; ELL2; MLXIPL; BAMBI; ZFAT; CDK2; TCF4; HOXD9; BMPR1A; CIITA; BMP10; THRB; CSRNP3; ELL; MSTN; CHD7; RSF1; …
GO:0044087	regulation of cellular component biogenesis	0.0183	957	42.39	68	1.6	CYFIP2; FHOD3; FAM49A; MSTN; EHMT2; CLSTN1; FMN1; LDLRAD4; TRIOBP; PYCARD; FAM65B; CD36; WDR8; HRAS; CGNL1; PRKCH; ATMIN; EBF3; NRG1; TERF1; DNM2; CTTN; AKAP9; FEZ2; ADNP; MAPT; LCP1; ARHGEF7; AJUBA; PHLDB2; FAN1; PTGER4; HDAC4; NLGN1; MTMR3; SAR1A; SDC4; HTT; LRRC16A; CORO1C; ABL1; PTK2B; CHGA; NTNG2; FARP1; SVIL; SMAD4; KIRREL; AUTS2; ATP8B1; DCDC2; BAIAP2; ESR1; GNB2L1; SDK1; PINK1; STAG1; DLG…
GO:1903508	positive regulation of nucleic acid-templated transcription	0.0183	1696	75.13	108	1.44	RORA; GABPB1; FGF2; IKZF3; UBE2L3; ZMIZ1; CREB3L1; CAPN3; MAP2K2; ACTN2; EBF3; RUNX2; RFX6; HOXB1; RBCK1; CTBP2; EPAS1; DLX5; AIRE; GATA4; PSEN1; FOXO3; GALR1; DHX36; PRDM16; HIVEP1; ABL1; NLRP3; CAMTA1; HIVEP3; PPARGC1A; WNT2; SMAD4; CREBBP; TFAP2D; AUTS2; TFAP2E; HMGA2; MICAL2; ESRRG; ESR1; ELL2; MLXIPL; BAMBI; ZFAT; CDK2; TCF4; HOXD9; BMPR1A; CIITA; BMP10; THRB; CSRNP3; ELL; MSTN; CHD7; RSF1; …
GO:0001558	regulation of cell growth	0.0184	426	18.87	37	1.96	PRR5; BMP10; THRB; SLC44A4; SERPINE2; MAPKAP1; CLSTN1; SEMA3E; RASAL1; CDH4; ABL1; MUC12; PTK2B; TNR; SLIT3; NOS1; TEAD1; PAK4; SMAD4; WDR36; SYT3; SEMA6A; PTCH2; MUL1; NRG1; GNB2L1; DNM2; OLFM1; NRG3; CTTN; WT1; KIF26A; ADNP; MAPT; EIF4G2; BCAR1; PAPPA2
GO:0009891	positive regulation of biosynthetic process	0.0196	2062	91.34	127	1.39	ZBTB20; RORA; GABPB1; FGF2; IKZF3; UBE2L3; ZMIZ1; CREB3L1; CAPN3; MAP2K2; ACTN2; EBF3; RUNX2; RFX6; PRR16; HOXB1; RBCK1; AJUBA; ABCG4; ABCG1; CTBP2; EPAS1; DLX5; AIRE; GATA4; PSEN1; FOXO3; GALR1; DHX36; PRDM16; HIVEP1; ABL1; NLRP3; CAMTA1; HIVEP3; PPARGC1A; WNT2; SMAD4; CREBBP; TFAP2D; AUTS2; TFAP2E; AGXT2; HMGA2; MICAL2; ESRRG; ESR1; ELL2; SDK1; MLXIPL; BAMBI; ZFAT; CDK2; NOX4; TCF4; HOXD9; EIF4…
GO:0007409	axonogenesis	0.0197	350	15.5	32	2.06	NRP2; BRSK2; TRIO; EPHA10; DLX5; SEMA3E; LAMC2; ADCY1; GLI3; GLI2; CDH4; TNN; PLXNA2; ABL1; TNR; SLIT3; EPHA4; NTNG2; SMAD4; SEMA6A; AUTS2; EPHA8; PAX6; UNC5C; VAX1; BAIAP2; VAX2; PAX2; EXT1; PALLD; PARD3; FEZ2
GO:0032271	regulation of protein polymerization	0.0204	201	8.9	22	2.47	CYFIP2; FHOD3; FAM49A; SVIL; KIRREL; EBF3; FMN1; LRRC16A; BAIAP2; TRIOBP; PYCARD; SDK1; PINK1; DLG1; FER; NPHS1; CTTN; AKAP9; ABL1; PTK2B; MAPT; ARHGEF7
GO:0097553	calcium ion transmembrane import into cytosol	0.0205	86	3.81	13	3.41	CACNA1A; ITPR3; FGF2; CACNA1E; SLC8A1; RYR3; GRIN2D; TPCN1; SLC8A2; TRPM1; JPH3; RASA3; TRPV6
GO:0048870	cell motility	0.0209	1032	45.71	72	1.58	SPAG16; FHOD3; NRP2; MSTN; ITGB5; ITGB2; PIK3CD; LAMC1; FGF2; GLI3; PTPRF; C11orf88; GRIP1; FGF8; ZMIZ1; TNR; NOS1; TPTE2; EPHA4; SEMA6A; EPHA8; ITGA1; PAX6; NRG1; ATP1B2; NRG3; CTTN; CATSPERD; PALLD; NINJ1; CDH13; LCP1; AJUBA; GAS8; FAN1; DNAH2; SDC4; DNAH7; DNAH8; TUBGCP2; SDC2; SEMA3E; TNFRSF11A; PSEN1; STK4; LRRC16A; CORO1C; INPP5B; CACNA1I; KLC3; PLXNA2; ABL1; CTNNA1; PTK2B; PAK4; TRPM4; CHG…
GO:0006996	organelle organization	0.021	3424	151.67	195	1.29	FHOD3; NUP107; SERPINE2; EHMT2; ZFAND6; PITPNB; GABPB1; MEIKIN; TOMM20; EIF4ENIF1; CAPN3; OBFC1; GABARAPL2; SEMA6A; ACTN2; KRT7; DNAJB13; MUL1; ANK2; EBF3; KRT5; EML1; RAB31; TBC1D20; FANCD2; KCNQ1; PARD3; AKAP9; SPATA18; AJUBA; PHLDB2; BLZF1; NUP205; BRSK2; SAR1A; COX16; TUBGCP2; EPAS1; MAPKAP1; ZBTB1; PSEN1; CORO1C; CNN3; KLC3; ESPNL; CALD1; EPB41L2; DHX36; PRDM16; VTI1A; ABL1; SMYD2; MOV10L1; …
GO:0048585	negative regulation of response to stimulus	0.021	1622	71.85	104	1.45	DGKG; CD84; DGKD; SERPINE2; RORA; LDLRAD4; METRNL; FGF2; IL27RA; PYCARD; RABGEF1; TNN; CREB3L1; LEPR; TNR; FAM65B; UBASH3A; EPHA4; SEMA6A; GPR77; MUL1; PRAP1; RUNX2; FOXP1; SIGIRR; MASP1; AJUBA; PHLDB2; HTRA3; MAPKAP1; GATA4; RASAL1; PSEN1; FOXO3; STK4; PRDM16; ABL1; NLRP3; MARK3; IVNS1ABP; SMAD4; PDE2A; PTCH2; HMGA2; ESR1; GNB2L1; SDK1; STAG1; DLG1; FER; BAMBI; WNK2; PDE3A; CD22; PTPRU; THRB; MS…
GO:0051674	localization of cell	0.021	1032	45.71	72	1.58	SPAG16; FHOD3; NRP2; MSTN; ITGB5; ITGB2; PIK3CD; LAMC1; FGF2; GLI3; PTPRF; C11orf88; GRIP1; FGF8; ZMIZ1; TNR; NOS1; TPTE2; EPHA4; SEMA6A; EPHA8; ITGA1; PAX6; NRG1; ATP1B2; NRG3; CTTN; CATSPERD; PALLD; NINJ1; CDH13; LCP1; AJUBA; GAS8; FAN1; DNAH2; SDC4; DNAH7; DNAH8; TUBGCP2; SDC2; SEMA3E; TNFRSF11A; PSEN1; STK4; LRRC16A; CORO1C; INPP5B; CACNA1I; KLC3; PLXNA2; ABL1; CTNNA1; PTK2B; PAK4; TRPM4; CHG…
GO:0030838	positive regulation of actin filament polymerization	0.0213	53	2.35	10	4.26	PYCARD; DLG1; FER; KIRREL; NPHS1; CTTN; PTK2B; FMN1; LRRC16A; BAIAP2
GO:1901381	positive regulation of potassium ion transmembrane transport	0.0217	43	1.9	9	4.73	LRRC26; ACTN2; WNK1; KCNQ1; WNK2; AKAP9; ANK2; ATP1B2; DNM2
GO:1902680	positive regulation of RNA biosynthetic process	0.0218	1702	75.39	108	1.43	RORA; GABPB1; FGF2; IKZF3; UBE2L3; ZMIZ1; CREB3L1; CAPN3; MAP2K2; ACTN2; EBF3; RUNX2; RFX6; HOXB1; RBCK1; CTBP2; EPAS1; DLX5; AIRE; GATA4; PSEN1; FOXO3; GALR1; DHX36; PRDM16; HIVEP1; ABL1; NLRP3; CAMTA1; HIVEP3; PPARGC1A; WNT2; SMAD4; CREBBP; TFAP2D; AUTS2; TFAP2E; HMGA2; MICAL2; ESRRG; ESR1; ELL2; MLXIPL; BAMBI; ZFAT; CDK2; TCF4; HOXD9; BMPR1A; CIITA; BMP10; THRB; CSRNP3; ELL; MSTN; CHD7; RSF1; …
GO:0040008	regulation of growth	0.0219	666	29.5	51	1.73	PRR5; BMP10; THRB; SLC44A4; SERPINE2; MSTN; CHD7; CLSTN1; FGF2; CDH4; FGF8; MUC12; TNR; CAPN3; NOS1; TEAD1; WDR36; SEMA6A; MUL1; NRG1; DNM2; OLFM1; NRG3; CTTN; ADNP; MAPT; PAPPA2; MAPKAP1; HTT; SEMA3E; RASAL1; STK4; ABL1; PTK2B; SLIT3; WNT2; PAK4; SMAD4; SYT3; PNPT1; PTCH2; HMGA2; MAPK14; GNB2L1; IGSF11; WT1; KIF26A; GHRL; EIF4G2; BCAR1; BMPR1A
GO:0040013	negative regulation of locomotion	0.0227	336	14.88	31	2.08	PTGER4; PTPRU; BMP10; CCDC125; STC1; SEMA3E; LDLRAD4; FOXO3; FGF2; CORO1C; IL27RA; RABGEF1; TNN; PIP5KL1; GNA12; MMP28; MARVELD3; CTNNA1; FAM65B; EPHA4; SEMA6A; GPR77; MIIP; NRG1; ATP1B2; LRCH1; NRG3; DLC1; GHRL; PHLDB2; BMPR1A
GO:0010648	negative regulation of cell communication	0.0233	1364	60.42	90	1.49	DGKG; PTPRU; DGKD; SERPINE2; MSTN; CCDC125; FHL2; RORA; LDLRAD4; FGF2; GLI3; GLI2; PYCARD; RABGEF1; TNN; CREB3L1; LEPR; TNR; FAM65B; UBASH3A; CGNL1; BOK; EPHA4; SEMA6A; ARG1; ITGA1; MUL1; NRG1; PRAP1; RUNX2; DNM2; FOXP1; SIGIRR; RASA3; CTTN; BANK1; ADNP; AJUBA; SHANK2; HTRA3; MAPKAP1; CLEC12B; HTT; GATA4; RASAL1; PSEN1; PRICKLE1; FOXO3; STK4; GNAI2; CPN1; MUC1; LMNA; PRDM16; MARVELD3; ABL1; CTNNA…
GO:0050731	positive regulation of peptidyl-tyrosine phosphorylation	0.0233	187	8.28	21	2.54	PTPN1; EPHA4; ANGPT1; IL15; LRRK1; IL13; NRG1; TNFRSF1A; FGF8; EHD4; BANK1; ABI1; NEURL1; ABL1; NOX4; PTK2B; GHRL; ADNP; FAM150B; CD36; JAK2
GO:0098739	import across plasma membrane	0.0233	152	6.73	18	2.67	KCNK9; SLC1A1; SLC6A13; CACNA1A; PSEN1; ATP1B2; SLC1A6; CACNA1E; SLC8A1; SLC8A2; SLC9A3; TRPV6; KCNQ1; CD36; STEAP2; SLC12A7; SLC39A4; TRPM4
GO:0023057	negative regulation of signaling	0.0238	1370	60.68	90	1.48	DGKG; PTPRU; DGKD; SERPINE2; MSTN; CCDC125; FHL2; RORA; LDLRAD4; FGF2; GLI3; GLI2; PYCARD; RABGEF1; TNN; CREB3L1; LEPR; TNR; FAM65B; UBASH3A; CGNL1; BOK; EPHA4; SEMA6A; ARG1; ITGA1; MUL1; NRG1; PRAP1; RUNX2; DNM2; FOXP1; SIGIRR; RASA3; CTTN; BANK1; ADNP; AJUBA; SHANK2; HTRA3; MAPKAP1; CLEC12B; HTT; GATA4; RASAL1; PSEN1; PRICKLE1; FOXO3; STK4; GNAI2; CPN1; MUC1; LMNA; PRDM16; MARVELD3; ABL1; CTNNA…
GO:0097581	lamellipodium organization	0.0243	44	1.95	9	4.62	ABLIM2; CTTN; ABI1; ARHGEF4; CDH13; ARHGEF7; LRRC16A; AJUBA; WASF3
GO:0098655	cation transmembrane transport	0.0248	648	28.7	50	1.74	KCNK7; SLC44A4; KCNK9; FGF2; SLC8A1; RYR3; SLC8A2; JPH3; SLC12A7; SLC39A4; SLC30A8; SLC6A17; ABCC5; SLC6A13; ATP1B2; KCNAB2; SLC9A3; SCN10A; SLC25A18; RASA3; KCNQ1; KCNMA1; KCNQ4; STEAP2; TMEM63C; SLC1A1; KCNA2; CACNA1A; HTT; ITPR3; PKD1L2; PSEN1; CACNA1E; TRPM1; CACNA1I; ASIC4; SLC38A7; SLC17A7; SLC38A9; SLC25A25; TRPM4; LRRC26; KCNIP4; GRIN2D; TPCN1; SLC2A9; TRPV6; ACCN1; ATP13A2; FAM26F
GO:1901379	regulation of potassium ion transmembrane transport	0.0256	89	3.94	13	3.3	LRRC26; ACTN2; KCNIP4; ANK2; ATP1B2; KCNAB2; DNM2; DPP6; DLG1; WNK1; KCNQ1; WNK2; AKAP9
GO:0003205	cardiac chamber development	0.0266	168	7.44	19	2.55	SMAD4; BMP10; NRP2; CHD7; PDE2A; FHL2; ANK2; GATA4; NRG1; AP2B1; FGF8; PAX8; XIRP2; SLIT3; TNNI3; TEK; WNT2; ADAMTS6; BMPR1A
GO:0006937	regulation of muscle contraction	0.0267	168	7.44	19	2.55	CHGA; HDAC4; BMP10; CHRNA3; STC1; ANK2; GATA4; ADRA1B; SLC8A1; DLG1; SCN10A; CTTN; KCNQ1; KCNMA1; AKAP9; TNNI3; GHRL; NOS1; TRPM4
GO:0014070	response to organic cyclic compound	0.0268	850	37.65	61	1.62	GABRB3; PTPRU; CIITA; MSTN; EHMT2; CHRM5; RORA; TOMM20; SLC8A1; RYR3; GLI2; UBE2L3; IFIH1; ZMIZ1; KYNU; HMGCS2; CD36; JAK2; IL15; ARG1; MUL1; RUNX2; DNM2; KCNQ1; AKAP9; FDX1; RARA; KDM3A; SLC1A1; STC1; HTT; ADCY1; FOXO3; CPN1; P2RY6; POLR2A; HLCS; CNR1; DHX36; ABL1; CTNNA1; PTK2B; PMAIP1; SLIT3; MBP; RXRG; PAK4; TRPM4; PNPT1; PDE2A; ESRRG; ESR1; SDK1; STAG1; TEC; WT1; GLB1; KLF9; PDE3A; CDO1; SLC…
GO:0050730	regulation of peptidyl-tyrosine phosphorylation	0.0284	253	11.21	25	2.23	ITGB2; LRRK1; PSEN1; FGF8; ABL1; PTK2B; FAM150B; CD36; JAK2; PTPN1; EPHA4; ANGPT1; IL15; IL13; NRG1; GNB2L1; TNFRSF1A; SDK1; EHD4; BANK1; ABI1; NEURL1; NOX4; GHRL; ADNP
GO:1901215	negative regulation of neuron death	0.0293	211	9.35	22	2.35	CHGA; TFAP2D; ANGPT1; SLC1A1; IL13; PSEN1; AP2B1; GNB2L1; IL27RA; TOX3; PINK1; TEC; FGF8; NPY; PTK2B; ATP13A2; ADNP; JAK2; PPARGC1A; HRAS; NES; BOK
GO:0031334	positive regulation of protein-containing complex assembly	0.0295	195	8.64	21	2.43	KIRREL; NRG1; FMN1; TERF1; LRRC16A; BAIAP2; ESR1; GNB2L1; PYCARD; PINK1; DLG1; FER; NPHS1; CTTN; AKAP9; PTK2B; MAPT; LCP1; CD36; AJUBA; FAN1
GO:0032268	regulation of cellular protein metabolic process	0.0296	2409	106.71	143	1.34	CYFIP2; SERPINE2; EHMT2; LDLRAD4; FGF2; SLC8A1; SLC8A2; UBE2L3; PYCARD; RABGEF1; EIF4ENIF1; FGF8; ZMIZ1; PPP4R4; LEPR; CAPN3; FAM150B; EPHA4; GABARAPL2; MAP2K2; RPL23; MUL1; EBF3; PIAS1; PARD3; AKAP9; PRR16; ADNP; AJUBA; CHRNA3; BIRC8; SDC4; EPAS1; AIRE; MAPKAP1; SLC1A1; TNFRSF11A; PSEN1; FOXO3; STK4; AGER; CORO1C; DHX36; ABL1; NLRP3; CAMTA1; PMAIP1; MBP; PPARGC1A; IVNS1ABP; SMAD4; KIRREL; PNPT1;…
GO:0009628	response to abiotic stimulus	0.0302	1106	48.99	75	1.53	CIITA; SERPINE2; MSTN; RORA; METRNL; SLC8A1; AKAP12; PYCARD; CAPN3; FAM65B; HMGCS2; NOS1; HRAS; FKBPL; IL13; CBFA2T3; PRAP1; DNM2; TNFRSF1A; DDB2; TANC1; DCT; FANCD2; KCNQ1; KCNMA1; HSBP1L1; AKAP9; ZNF516; MAPT; AJUBA; PAPPA2; PTGER4; HDAC4; NFAT5; EPAS1; SLC1A1; ZBTB1; HTT; STC1; KIAA1530; GATA4; AK4; PKD1L2; TNFRSF11A; FOXO3; STK4; AGER; TRPM1; POLR2A; NPY; DHX36; LMNA; MARVELD3; NLRP3; PTK2B; …
GO:0048562	embryonic organ morphogenesis	0.0304	301	13.33	28	2.1	SLC44A4; DLX5; CHD7; GATA4; PSEN1; SOBP; GLI3; TRIOBP; GLI2; FGF8; LRIG1; FAM65B; BBS7; IRX5; MICAL2; PAX6; PAX5; VAX2; PAX2; RUNX2; ALDH1A3; DLG1; PAX8; MMP16; KCNQ1; KCNQ4; HOXB1; HOXD9
GO:2000146	negative regulation of cell motility	0.0305	301	13.33	28	2.1	PTGER4; PTPRU; BMP10; CCDC125; STC1; LDLRAD4; FOXO3; FGF2; CORO1C; IL27RA; RABGEF1; TNN; PIP5KL1; GNA12; MMP28; MARVELD3; CTNNA1; FAM65B; EPHA4; GPR77; MIIP; NRG1; ATP1B2; LRCH1; NRG3; DLC1; PHLDB2; BMPR1A
GO:0008285	negative regulation of cell population proliferation	0.0306	711	31.49	53	1.68	PTPRU; TES; SERPINE2; MSTN; CHD5; FGF2; GLI3; TNN; FAM65B; JAK2; HRAS; DIS3L2; TPTE2; IL15; ARG1; ITGA1; PAX6; P3H3; CBFA2T3; SULT2B1; TFDP1; RARA; CDH13; GAS8; HDAC4; CD274; CTBP2; SDC4; HTT; STK4; CLMN; ABI3BP; GNA12; LMNA; MARVELD3; SMYD2; CTNNA1; PTK2B; SLIT3; PPARGC1A; SMAD4; VAX1; MYO16; DLG1; WT1; WNK2; DLC1; KLF9; ABI1; NEURL1; NOX4; GHRL; FRK
GO:0042692	muscle cell differentiation	0.0309	256	11.34	25	2.2	FHOD3; BMP10; FHL2; GATA4; RORA; SLC8A1; AKAP13; LMNA; CAPN3; FAM65B; NOS1; ACTN2; STAC3; ANK2; SORBS2; NRG1; MAPK14; TANC1; NPHS1; WT1; NINJ1; ADAM12; RARA; NOX4; BMPR1A
GO:0046683	response to organophosphorus	0.0309	130	5.76	16	2.78	PNPT1; PDE2A; STC1; HTT; SLC8A1; RYR3; P2RY6; WT1; KCNQ1; AKAP9; FDX1; PDE3A; PTK2B; HMGCS2; CDO1; TRPM4
GO:0072006	nephron development	0.0311	130	5.76	16	2.78	SMAD4; NUP107; ANGPT1; FMN1; FGF2; GLI3; PAX2; ACTA2; EXT1; DLG1; FGF8; NPHS1; PAX8; WT1; DCHS2; TEK
GO:0055013	cardiac muscle cell development	0.0317	57	2.52	10	3.96	FHOD3; AKAP13; BMP10; ACTN2; LMNA; FHL2; SORBS2; GATA4; SLC8A1; BMPR1A
GO:0051279	regulation of release of sequestered calcium ion into cytosol	0.032	80	3.54	12	3.39	P2RY6; THRB; JPH3; CHD7; IL13; ABL1; HTT; PTK2B; CAPN3; ANK2; NOS1; SLC8A1
GO:0071407	cellular response to organic cyclic compound	0.032	506	22.41	41	1.83	GABRB3; CIITA; KDM3A; MSTN; EHMT2; SLC1A1; CHRM5; STC1; HTT; RORA; ADCY1; FOXO3; SLC8A1; RYR3; GLI2; UBE2L3; IFIH1; P2RY6; ZMIZ1; ABL1; CTNNA1; HMGCS2; JAK2; RXRG; PAK4; TRPM4; IL15; ARG1; PDE2A; MUL1; ESRRG; ESR1; DNM2; STAG1; TEC; WT1; KCNQ1; KLF9; AKAP9; FDX1; PDE3A
GO:0010557	positive regulation of macromolecule biosynthetic process	0.0321	1920	85.05	118	1.39	RORA; GABPB1; FGF2; IKZF3; UBE2L3; ZMIZ1; CREB3L1; CAPN3; MAP2K2; ACTN2; EBF3; RUNX2; RFX6; PRR16; HOXB1; RBCK1; CTBP2; EPAS1; DLX5; AIRE; GATA4; PSEN1; FOXO3; GALR1; DHX36; PRDM16; HIVEP1; ABL1; NLRP3; CAMTA1; HIVEP3; PPARGC1A; WNT2; SMAD4; CREBBP; TFAP2D; AUTS2; TFAP2E; HMGA2; MICAL2; ESRRG; ESR1; ELL2; MLXIPL; BAMBI; ZFAT; CDK2; NOX4; TCF4; HOXD9; EIF4G2; BMPR1A; PIWIL2; CIITA; BMP10; THRB; CS…
GO:1902903	regulation of supramolecular fiber organization	0.0323	382	16.92	33	1.95	CYFIP2; FHOD3; PTGER4; FAM49A; BMP10; TNXB; SDC4; FMN1; PSEN1; LRRC16A; TRIOBP; PYCARD; AKAP13; ABL1; PTK2B; CGNL1; WASF3; SVIL; SMAD4; KIRREL; ACTN2; EBF3; BAIAP2; SDK1; DLG1; FER; NPHS1; CTTN; DLC1; AKAP9; MAPT; ARHGEF7; PHLDB2
GO:0051246	regulation of protein metabolic process	0.0334	2577	114.15	151	1.32	CYFIP2; CD84; SERPINE2; EHMT2; LDLRAD4; FGF2; SLC8A1; SLC8A2; UBE2L3; PYCARD; RABGEF1; EIF4ENIF1; FGF8; ZMIZ1; PPP4R4; LEPR; CAPN3; FAM150B; EPHA4; GABARAPL2; MAP2K2; RPL23; MUL1; EBF3; PIAS1; PARD3; AKAP9; PRR16; ADNP; AJUBA; ABCG1; CHRNA3; BIRC8; SDC4; EPAS1; AIRE; MAPKAP1; SLC1A1; TNFRSF11A; PSEN1; RASAL2; FOXO3; STK4; AGER; CORO1C; INPP5B; DHX36; ABL1; NLRP3; CAMTA1; PMAIP1; MBP; PPARGC1A; IV…
GO:0007605	sensory perception of sound	0.0337	159	7.04	18	2.56	THRB; ATP8B1; CHD7; DCDC2; NAV2; TSPEAR; SOBP; TRIOBP; ESPNL; KCNQ1; ACCN1; LRIG1; OTOF; KCNQ4; FAM65B; MBP; CCDC50; SLC26A5
GO:0032273	positive regulation of protein polymerization	0.0338	93	4.12	13	3.16	KIRREL; FMN1; LRRC16A; BAIAP2; PYCARD; PINK1; DLG1; FER; NPHS1; CTTN; AKAP9; PTK2B; MAPT
GO:0071333	cellular response to glucose stimulus	0.0338	69	3.06	11	3.6	MLXIPL; SMAD4; PTPRN2; NOX4; ZBTB20; GATA4; FOXO3; SELT; AGER; GNB2L1; PAX2
GO:0010942	positive regulation of cell death	0.0339	579	25.65	45	1.75	HDAC4; CD274; LTK; CSRNP3; ITGB2; IL20RA; HTT; PIK3CD; NOD1; PSEN1; FOXO3; STK4; AKAP12; PYCARD; CNR1; PIP5KL1; ABL1; CTNNA1; PMAIP1; CD36; JAK2; PRODH; BOK; SMAD4; GADD45B; ITGA1; SLC6A13; HMGA2; UNC5C; GNB2L1; DNM2; TNFRSF1A; DNAJA1; ALDH1A3; SDK1; OLFM1; MYBBP1A; WT1; DLC1; KCNMA1; NEURL1; MAPT; LTBR; RBCK1; ARHGEF7
GO:1902745	positive regulation of lamellipodium organization	0.0339	37	1.64	8	4.88	HDAC4; AUTS2; MSTN; ARHGEF7; LRRC16A; FAN1; DNM2; CORO1C
GO:0051347	positive regulation of transferase activity	0.034	580	25.69	45	1.75	LTK; CHRNA3; THRB; EPHA10; SDC4; SLC1A1; TNFRSF11A; PSEN1; STK4; FGF2; AGER; SLC8A2; UBE2L3; AKAP13; PPP2R3C; ABL1; PTK2B; FAM150B; JAK2; HRAS; PTPN1; EPHA4; MOBKL1B; MAP2K2; ANGPT1; EPHA8; HMGA2; EBF3; NRG1; ZNF16; MOB1A; SDK1; PINK1; DLG1; NRG3; WNK1; ABI1; NEURL1; NOX4; GHRL; ADNP; MAPT; TEK; AJUBA; BMPR1A
GO:0010810	regulation of cell-substrate adhesion	0.0346	216	9.57	22	2.3	SDC4; PLEKHA2; SEMA3E; FMN1; STK4; LRRC16A; TRIOBP; DNM2; CORO1C; NPY; ABI3BP; DLC1; GCNT2; ABL1; PTK2B; CDH13; CD36; TEK; HPSE; JAK2; ARHGEF7; PHLDB2
GO:1901214	regulation of neuron death	0.0348	314	13.91	29	2.09	HDAC4; ITGB2; SLC1A1; PSEN1; FOXO3; IL27RA; GRM4; FGF8; NPY; ABL1; PTK2B; JAK2; PPARGC1A; HRAS; BOK; CHGA; TFAP2D; ANGPT1; ITGA1; IL13; AP2B1; GNB2L1; TOX3; PINK1; TEC; ATP13A2; ADNP; MAPT; NES
GO:0055085	transmembrane transport	0.0349	1204	53.33	80	1.5	GABRB3; KCNK7; SLC44A4; KCNK9; SLC7A14; FGF2; TOMM20; SLC8A1; RYR3; SLC8A2; MFSD7; JPH3; GJA3; SLC25A41; SPIN1; CD36; SLC12A7; SLC39A4; SLC30A8; SLC6A17; ABCC5; SLC6A13; ATP1B2; KCNAB2; SLC51A; SLC9A3; SCN10A; SLC25A18; SLC7A7; RASA3; KCNQ1; KCNMA1; KCNQ4; ABCG4; STEAP2; ABCG1; OCA2; CHRNA3; SLC45A1; TMEM63C; ABCB5; SLC1A1; KCNA2; CACNA1A; HTT; ATP10A; ITPR3; PKD1L2; PSEN1; SLC1A6; CACNA1E; TRPM1…
GO:0035295	tube development	0.0357	864	38.27	61	1.59	FHOD3; NRP2; THRB; SERPINE2; CHD7; RORA; FMN1; SHB; FGF2; GLI3; GLI2; FGF8; ZMIZ1; LEPR; HMGCS2; BBS7; EPHA4; ARG1; SHROOM3; PAX6; PAX2; PAX8; TBC1D20; CRISPLD2; KCNQ1; NINJ1; RARA; CDH13; ASAM; SDC4; EPAS1; HDC; SLC1A1; GATA4; SEMA3E; PSEN1; PRICKLE1; STK4; ADIPOR2; CALD1; NPY; PLXNA2; ABL1; PTK2B; TNNI3; WNT2; SMAD4; ANGPT1; MCAM; MICAL2; MAPK14; ESR1; EXT1; MEIS1; DLG1; WT1; DLC1; TEK; HPSE; S…
GO:0009968	negative regulation of signal transduction	0.0358	1265	56.03	83	1.48	DGKG; PTPRU; DGKD; SERPINE2; MSTN; CCDC125; FHL2; RORA; LDLRAD4; FGF2; GLI3; GLI2; PYCARD; RABGEF1; TNN; CREB3L1; LEPR; FAM65B; UBASH3A; CGNL1; BOK; EPHA4; SEMA6A; ARG1; ITGA1; MUL1; NRG1; PRAP1; RUNX2; DNM2; FOXP1; SIGIRR; RASA3; CTTN; BANK1; AJUBA; SHANK2; HTRA3; MAPKAP1; CLEC12B; HTT; GATA4; RASAL1; PSEN1; PRICKLE1; FOXO3; STK4; GNAI2; CPN1; MUC1; LMNA; PRDM16; MARVELD3; ABL1; CTNNA1; NLRP3; S…
GO:0034284	response to monosaccharide	0.0367	147	6.51	17	2.61	SMAD4; SLC30A8; PTPRN2; ZBTB20; GATA4; RASAL2; FOXO3; AGER; GNB2L1; SLC8A1; PAX2; RUNX2; MLXIPL; NOX4; PTK2B; HMGCS2; SELT
GO:0048854	brain morphogenesis	0.0373	38	1.68	8	4.75	FGF8; FANCD2; CTNNA1; HTT; PSEN1; FOXO3; PAX2; UCHL5
GO:0048638	regulation of developmental growth	0.0382	320	14.17	29	2.05	BMP10; MSTN; CHD7; HTT; SEMA3E; RASAL1; STK4; FGF2; CDH4; FGF8; ABL1; TNR; CAPN3; WNT2; WDR36; SYT3; SEMA6A; MUL1; NRG1; MAPK14; DNM2; OLFM1; CTTN; WT1; GHRL; ADNP; MAPT; EIF4G2; BMPR1A
GO:0060284	regulation of cell development	0.0385	496	21.97	40	1.82	HDAC4; THRB; TENM4; SERPINE2; CHD7; SEMA3E; PSEN1; LRRC16A; GLI3; TRIOBP; CORO1C; CDH4; DHX36; PLXNA2; ABL1; CTNNA1; TNR; MBP; WNT2; EPHA4; SMAD4; SEMA6A; PRKCH; PAX6; VAX1; BAIAP2; DNM2; TNFRSF1A; TIAM2; FAM101A; DCT; NEURL1; ITPKA; PDE3A; ADNP; MAPT; HPSE; ARHGEF7; EIF4G2; BMPR1A
GO:1904062	regulation of cation transmembrane transport	0.0385	371	16.43	32	1.95	NLGN1; THRB; RASGRF2; CHD7; HTT; SLC8A1; DPP6; P2RY6; JPH3; ABL1; PTK2B; CAPN3; NOS1; PRRT1; LRRC26; ACTN2; ARG1; KCNIP4; IL13; STAC3; ANK2; ATP1B2; KCNAB2; SHISA9; DNM2; GRIN2D; PINK1; DLG1; WNK1; KCNQ1; WNK2; AKAP9
GO:0051098	regulation of binding	0.0386	371	16.43	32	1.95	HDAC4; CTBP2; RSF1; PSEN1; STK4; AGER; PTPRF; CPN1; DHRS7B; ABL1; FAM65B; JAK2; MARK3; EPHA4; ZNF462; SMAD4; ANGPT1; HMGA2; PAX6; EBF3; TEX14; GNB2L1; PEX14; SDK1; BAMBI; RARA; CFHR5; ADNP; DZIP1; ARHGEF7; NES; GAS8
GO:0071331	cellular response to hexose stimulus	0.0387	71	3.14	11	3.5	MLXIPL; SMAD4; PTPRN2; NOX4; ZBTB20; GATA4; FOXO3; SELT; AGER; GNB2L1; PAX2
GO:0007517	muscle organ development	0.0388	293	12.98	27	2.08	BMP10; MSTN; CHD7; SGCA; LMNA; XIRP2; CAPN3; FAM65B; HIVEP3; FLNB; TNNI3; WNT2; RXRG; SVIL; SMAD4; TCF12; STAC3; NRG1; PAX5; VAX1; MAPK14; NPHS1; WT1; NEURL1; MKX; HOXD9; BMPR1A
GO:0032270	positive regulation of cellular protein metabolic process	0.0412	1423	63.03	91	1.44	CYFIP2; PIWIL2; PRR5; BMP10; THRB; MSTN; LRRK1; FGF2; SLC8A2; UBE2L3; PYCARD; AKAP13; FGF8; LEPR; CAPN3; FAM150B; CD36; BBS7; NOS1; JAK2; HRAS; BOK; EPHA4; MAP2K2; IL15; ITGA1; IL13; MUL1; EBF3; NRG1; CBFA2T3; PIAS1; TNFRSF1A; NRG3; BANK1; CSDE1; AKAP9; PRR16; ADNP; MAPT; AJUBA; HDAC4; CHRNA3; BIRC8; SDC4; MAPKAP1; SLC1A1; NOD1; TNFRSF11A; PSEN1; PRICKLE1; STK4; AGER; MUC1; PPP2R3C; GNA12; DHX36;…
GO:0042472	inner ear morphogenesis	0.0417	109	4.83	14	2.9	SLC44A4; DLX5; CHD7; SOBP; PAX2; TRIOBP; GLI2; ALDH1A3; FGF8; PAX8; KCNQ1; LRIG1; KCNQ4; FAM65B
GO:0060612	adipose tissue development	0.0418	39	1.73	8	4.63	SPTLC2; DHRS7B; ZNF516; HMGCS2; RASAL2; PPARGC1A; HRAS; SLC25A25
GO:0008589	regulation of smoothened signaling pathway	0.0423	84	3.72	12	3.23	CREBBP; SERPINE2; PTCH2; CTNNA1; DCDC2; RORA; GNB2L1; GLI3; GAS8; UCHL5; RUNX2; GLI2
GO:0032940	secretion by cell	0.0443	385	17.05	33	1.94	NLGN1; BRSK2; SLC44A4; CTBP2; SERPINE2; SEL1L; PIK3CD; PSEN1; LIN7B; GRM4; PNP; RIMS3; CREB3L1; OTOF; STX2; CHGA; CADPS2; RPH3AL; TANGO6; SYT3; SLC30A8; PTPRN2; EXOC6B; SYN3; TEC; RAB31; TRPV6; KCNQ1; GHRL; COPG; SELT; STEAP2; EXOC2
GO:0035330	regulation of hippo signaling	0.0444	21	0.93	6	6.45	IQCJ-SCHIP1; SCHIP1; MAPK14; AJUBA; MARK3; SHANK2
GO:0043549	regulation of kinase activity	0.0444	778	34.46	56	1.62	THRB; MSTN; FGF2; SLC8A1; SLC8A2; PYCARD; AKAP13; FAM150B; JAK2; HRAS; EPHA4; MAP2K2; KSR1; EPHA8; EBF3; NRG1; ZNF16; NRG3; ADNP; MAPT; AJUBA; LTK; CHRNA3; TNXB; EPHA10; SDC4; SLC1A1; HTT; MLLT1; TNFRSF11A; PSEN1; STK4; AGER; CORO1C; PPP2R3C; ABL1; PTK2B; ANKRD54; PTPN1; MOBKL1B; ANGPT1; GADD45B; HMGA2; GNB2L1; DNAJA1; MOB1A; SDK1; PINK1; DLG1; WNK1; ABI1; NEURL1; NOX4; GHRL; TEK; BMPR1A
GO:0008283	cell population proliferation	0.0447	507	22.46	40	1.78	OCA2; BMP10; LTK; TENM4; DLX5; CLEC12B; STC1; RORA; PSEN1; FGF2; GLI3; GNAI2; UBE2L3; FGF8; ABL1; LEPR; PTK2B; WNT2; SMAD4; IL15; HMGA2; NRG1; ESR1; EML1; RUNX2; ETV6; ITPKB; EXT1; SDK1; DLG1; FER; TEC; MMP16; DCT; DCHS2; CDH13; TEK; TACC2; NES; CARD11
GO:0032147	activation of protein kinase activity	0.0448	137	6.07	16	2.64	MOBKL1B; CHRNA3; ANGPT1; SLC1A1; NRG1; MOB1A; SDK1; PINK1; DLG1; NRG3; WNK1; PPP2R3C; ABL1; PTK2B; ADNP; JAK2
GO:0032956	regulation of actin cytoskeleton organization	0.0451	358	15.86	31	1.95	CYFIP2; FHOD3; PTGER4; FAM49A; BMP10; SDC4; SEMA3E; FMN1; LRRC16A; TRIOBP; PYCARD; AKAP13; ABL1; PTK2B; HRAS; CGNL1; WASF3; SVIL; SMAD4; KIRREL; ACTN2; BAIAP2; SDK1; DLG1; FER; NPHS1; CTTN; DLC1; TEK; PHLDB2; FAN1
GO:0071326	cellular response to monosaccharide stimulus	0.0456	73	3.23	11	3.4	MLXIPL; SMAD4; PTPRN2; NOX4; ZBTB20; GATA4; FOXO3; SELT; AGER; GNB2L1; PAX2
GO:0031328	positive regulation of cellular biosynthetic process	0.0461	2024	89.65	122	1.36	RORA; GABPB1; FGF2; IKZF3; UBE2L3; ZMIZ1; CREB3L1; CAPN3; MAP2K2; ACTN2; EBF3; RUNX2; RFX6; PRR16; HOXB1; RBCK1; AJUBA; CTBP2; EPAS1; DLX5; AIRE; GATA4; PSEN1; FOXO3; GALR1; DHX36; PRDM16; HIVEP1; ABL1; NLRP3; CAMTA1; HIVEP3; PPARGC1A; WNT2; SMAD4; CREBBP; TFAP2D; AUTS2; TFAP2E; AGXT2; HMGA2; MICAL2; ESRRG; ESR1; ELL2; SDK1; MLXIPL; BAMBI; ZFAT; CDK2; NOX4; TCF4; HOXD9; EIF4G2; BMPR1A; PIWIL2; CI…
GO:0098659	inorganic cation import across plasma membrane	0.0463	98	4.34	13	2.99	KCNK9; CACNA1A; ATP1B2; CACNA1E; SLC8A1; SLC8A2; SLC9A3; TRPV6; KCNQ1; STEAP2; SLC12A7; SLC39A4; TRPM4
GO:0051056	regulation of small GTPase mediated signal transduction	0.0464	308	13.64	28	2.05	TRIO; RASGRF2; CCDC125; DENND1A; MAPKAP1; DENND3; RASAL1; ARHGAP15; AKAP13; RABGEF1; ARHGAP20; PSD4; PSD3; ABL1; FAM65B; SHOC2; CGNL1; AUTS2; NRG1; MYO9A; DNM2; ITPKB; TIAM2; RASA3; DLC1; ARHGEF4; ARHGEF7; NGEF
GO:0099587	inorganic ion import across plasma membrane	0.0465	98	4.34	13	2.99	KCNK9; CACNA1A; ATP1B2; CACNA1E; SLC8A1; SLC8A2; SLC9A3; TRPV6; KCNQ1; STEAP2; SLC12A7; SLC39A4; TRPM4
GO:0030833	regulation of actin filament polymerization	0.0468	138	6.11	16	2.62	CYFIP2; FHOD3; FAM49A; SVIL; KIRREL; FMN1; LRRC16A; BAIAP2; TRIOBP; PYCARD; SDK1; DLG1; FER; NPHS1; CTTN; PTK2B
GO:0051271	negative regulation of cellular component movement	0.0468	309	13.69	28	2.05	PTGER4; PTPRU; BMP10; CCDC125; STC1; LDLRAD4; FOXO3; FGF2; CORO1C; IL27RA; RABGEF1; TNN; PIP5KL1; GNA12; MMP28; MARVELD3; CTNNA1; FAM65B; EPHA4; GPR77; MIIP; NRG1; ATP1B2; LRCH1; NRG3; DLC1; PHLDB2; BMPR1A
GO:0055006	cardiac cell development	0.0477	62	2.75	10	3.64	FHOD3; AKAP13; BMP10; ACTN2; LMNA; FHL2; SORBS2; GATA4; SLC8A1; BMPR1A
GO:1902905	positive regulation of supramolecular fiber organization	0.0484	177	7.84	19	2.42	BMP10; TNXB; KIRREL; SDC4; ACTN2; FMN1; PSEN1; LRRC16A; BAIAP2; PYCARD; DLG1; FER; NPHS1; CTTN; AKAP9; ABL1; PTK2B; MAPT; WASF3
GO:0002274	myeloid leukocyte activation	0.0496	139	6.16	16	2.6	CHGA; IL15; ITGB2; IL13; PIK3CD; PSEN1; AGER; FOXP1; PYCARD; SDK1; TEC; NPY; MAPT; DNASE1; LTBR; JAK2
GO:0048729	tissue morphogenesis	0.0499	560	24.81	43	1.73	BMP10; NRP2; BRSK2; SDC4; AIRE; CHD7; STC1; GATA4; SEMA3E; FMN1; PSEN1; PRICKLE1; STK4; FGF2; GLI3; GLI2; FGF8; ABL1; XIRP2; TNNI3; BBS7; WNT2; EPHA4; SMAD4; EYA2; RIPK4; HMGA2; MICAL2; SHROOM3; NRG1; ESR1; MYO9A; PAX2; ACTA2; EXT1; ALDH1A3; DLG1; PAX8; WT1; DLC1; RARA; AJUBA; BMPR1A
GO:0034767	positive regulation of ion transmembrane transport	0.05	178	7.88	19	2.41	LRRC26; THRB; ACTN2; IL13; STAC3; HTT; ANK2; PSEN1; ATP1B2; DNM2; PINK1; P2RY6; WNK1; KCNQ1; WNK2; AKAP9; ABL1; CAPN3; NOS1

## Sheet: Table S6
Table S6. GO Biological processes significantly enriched (adj. p < 0.05) by both differentially expressed genes (DEGs) and genes containing differentially methylated positions (DMPs).
GO ID	biological process	Enrichment by DEGs			Enrichment by DMP-containing genes
		adj. p-value	fold enrichment	IDs of genes	adj. p-value	fold enrichment	IDs of DEGs in the process
GO:0009966	regulation of signal transduction	2.1e-09	2.53	PTPRU; RIPOR1; NDUFA13; CSF1; FLT4; NENF; CX3CL1; HJV; ADGRA2; PSD4; PDE4A; CCN3; TNS2; ZNF385A; PDGFRB; PTGIR; CISH; PLEKHG5; MINK1; RHBDF2; SOX13; APOA1; DGKZ; NCOR2; MN1; ARHGEF1; PRKD2; NLGN2; LTBP4; CHRD; SOCS2; CYTH3; MNT; ADGRG1; GRK5; UBB; FLNA; APOD; ZNF423; GPC6; PRRT1; TCF7L2; TCF7L1; DENND4B; CAV3; AUTS2; GADD45A; IQSEC3; STAT3; SYVN1; IGF2; ABCA7; NR1D1; VASN; GADD45G; NFATC4; SKI; B…	7.44e-08	1.57	CYFIP2; TRIO; SERPINE2; LDLRAD4; RABGEF1; ZMIZ1; CREB3L1; FAM65B; UBASH3A; EPHA4; PRKCH; EPHA8; RPL23; AFAP1; PRAP1; RUNX2; SIGIRR; TIAM2; AKAP9; NINJ1; OR2AT4; RBCK1; NGEF; CTBP2; MAPKAP1; IL20RA; GATA4; ZC3HAV1; LARS; DHX36; PRDM16; TRPM4; PRRT1; CREBBP; GADD45B; PDE2A; GRIN2D; STAG1; WNK1; WNK2; PDE3A; NOX4; CD22; PTPRU; MSTN; CCDC125; DENND1A; GLI3; GLI2; AKAP12; AKAP13; SPIN1; CD36; JAK2; HR…
GO:0023051	regulation of signaling	7.28e-08	2.28	PTPRU; RIPOR1; NDUFA13; CSF1; FLT4; NENF; CX3CL1; HJV; ADGRA2; PSD4; PDE4A; CCN3; TNS2; ZNF385A; PDGFRB; PTGIR; CISH; PLEKHG5; MINK1; RHBDF2; SOX13; APOA1; DGKZ; NCOR2; MN1; ARHGEF1; PRKD2; BRSK2; NLGN2; LTBP4; CHRD; SOCS2; CYTH3; MNT; ADGRG1; GRK5; UBB; FLNA; APOD; ZNF423; GPC6; PRRT1; TCF7L2; TCF7L1; DENND4B; CAV3; AUTS2; GADD45A; IQSEC3; STAT3; SYVN1; IGF2; ABCA7; NR1D1; VASN; GADD45G; NFATC4;…	4.19e-10	1.61	CYFIP2; TRIO; SERPINE2; LDLRAD4; RABGEF1; ZMIZ1; CREB3L1; FAM65B; UBASH3A; EPHA4; PRKCH; EPHA8; RPL23; AFAP1; ANK2; PRAP1; RUNX2; SIGIRR; TIAM2; RFX6; AKAP9; NINJ1; OR2AT4; RBCK1; NGEF; CTBP2; MAPKAP1; IL20RA; GATA4; ZC3HAV1; LARS; GALR1; DHX36; PRDM16; TRPM4; PRRT1; NTNG2; CREBBP; GADD45B; PDE2A; GRIN2D; STAG1; WNK1; WNK2; PDE3A; NOX4; CD22; PTPRU; MSTN; CCDC125; DENND1A; ICA1; RYR3; GLI3; GLI2;…
GO:0010646	regulation of cell communication	9.83e-08	2.29	PTPRU; RIPOR1; NDUFA13; CSF1; FLT4; NENF; CX3CL1; HJV; ADGRA2; PSD4; PDE4A; CCN3; TNS2; ZNF385A; PDGFRB; PTGIR; CISH; PLEKHG5; MINK1; RHBDF2; SOX13; APOA1; DGKZ; NCOR2; MN1; ARHGEF1; PRKD2; BRSK2; NLGN2; LTBP4; CHRD; SOCS2; CYTH3; MNT; ADGRG1; GRK5; UBB; FLNA; APOD; ZNF423; GPC6; PRRT1; TCF7L2; TCF7L1; DENND4B; CAV3; AUTS2; GADD45A; IQSEC3; STAT3; SYVN1; IGF2; ABCA7; NR1D1; VASN; GADD45G; NFATC4;…	4.46e-10	1.61	CYFIP2; TRIO; SERPINE2; LDLRAD4; RABGEF1; ZMIZ1; CREB3L1; FAM65B; UBASH3A; EPHA4; PRKCH; EPHA8; RPL23; AFAP1; ANK2; PRAP1; RUNX2; SIGIRR; TIAM2; RFX6; AKAP9; NINJ1; OR2AT4; RBCK1; NGEF; CTBP2; MAPKAP1; IL20RA; GATA4; ZC3HAV1; LARS; GALR1; DHX36; PRDM16; TRPM4; PRRT1; NTNG2; CREBBP; GADD45B; PDE2A; GRIN2D; STAG1; WNK1; WNK2; PDE3A; NOX4; CD22; PTPRU; MSTN; CCDC125; DENND1A; ICA1; GLI3; GLI2; AKAP1…
GO:0048583	regulation of response to stimulus	4.32e-07	2.08	PTPRU; RIPOR1; NDUFA13; CSF1; FLT4; NENF; CX3CL1; C4A; HJV; ADGRA2; PSD4; PDE4A; CCN3; TNS2; ZNF385A; PDGFRB; PTGIR; CISH; PLEKHG5; MINK1; RHBDF2; SOX13; APOA1; DGKZ; UNC13D; NCOR2; MN1; SERPING1; ARHGEF1; RIN3; PRKD2; NLGN2; LTBP4; CHRD; SOCS2; CYTH3; MNT; ADGRG1; GRK5; UBB; BAG1; FLNA; APOD; ZNF423; GPC6; PRRT1; TCF7L2; TCF7L1; DENND4B; CAV3; AUTS2; GADD45A; IQSEC3; STAT3; SYVN1; IGF2; ABCA7; N…	7.37e-06	1.4	CYFIP2; TRIO; SERPINE2; LDLRAD4; IL27RA; RABGEF1; ZMIZ1; CREB3L1; FAM65B; UBASH3A; IER3; EPHA4; PRKCH; EPHA8; RPL23; MTUS1; AFAP1; PRAP1; RUNX2; SIGIRR; TIAM2; AKAP9; NINJ1; OR2AT4; RBCK1; NGEF; CTBP2; MAPKAP1; IL20RA; ZBTB1; GATA4; ZC3HAV1; LARS; DHX36; PRDM16; ST3GAL4; TRPM4; PRRT1; CREBBP; GADD45B; PDE2A; GRIN2D; STAG1; WNK1; WNK2; PDE3A; NOX4; CD22; PTPRU; MSTN; CCDC125; DENND1A; GLI3; PTPRF;…
GO:0048646	anatomical structure formation involved in morphogenesis	1.04e-05	3.57	COL18A1; NOTCH3; COL15A1; FLT4; MEOX1; CX3CL1; CACNA1H; RRP7A; ADAMTS5; ADGRG1; ADGRA2; FLNA; APOD; MYH11; CCN3; ZNF385A; PDGFRB; CAV3; UNC13D; NFATC4; SKI; BCL6; CDK5; COL4A2; COL4A1; PTK7; PRKD2; RAMP1; NECTIN1	0.00288	1.73	FHOD3; BMP10; NRP2; SLC44A4; TENM4; ITGB5; ITGB2; FHL2; RORA; FMN1; SHB; FGF2; GLI3; GLI2; FGF8; LEPR; CAPN3; NOS1; ACTN2; SPACA1; SHROOM3; PAX6; ANK2; PAX2; ALDH1A3; TANC1; OLFM1; NRG3; PAX8; TBC1D20; NINJ1; ADAM12; RARA; CDH13; HOXB1; SDC4; EPAS1; DLX5; SLC1A1; GATA4; SEMA3E; PSEN1; PRICKLE1; STK4; ADIPOR2; CALD1; PLXNA2; ABL1; PTK2B; SMAD4; ANGPT1; EYA2; ATP8B1; MCAM; HMGA2; MAPK14; EXT1; SDK1…
GO:0009653	anatomical structure morphogenesis	1.22e-05	2.47	LAMA5; COL18A1; NOTCH3; COL15A1; BRSK2; CSF1; FLT4; MEOX1; CX3CL1; CACNA1H; ZFP36L1; RRP7A; ADAMTS5; ADGRG1; UBB; ADGRA2; MICALL2; FLNA; APOD; MYH11; CCN3; SH3GL2; ZNF385A; PDGFRB; CAV3; AUTS2; ATRNL1; MINK1; STAT3; SOX13; IGF2; UNC13D; NFATC4; SKI; BCL6; CDK5; COL4A2; AXL; SYF2; COL4A1; PTK7; NACA; PLXNB1; CD248; PRKD2; AGRN; RAMP1; NECTIN1	2.96e-09	1.76	CYFIP2; FHOD3; TRIO; SERPINE2; CTNND2; RORA; FGF2; GRIP1; CDH4; FGF8; TNN; ZMIZ1; LEPR; TNR; CAPN3; FAM65B; SVEP1; IER3; TPD52; EPHA4; SEMA6A; ACTN2; EPHA8; ANK2; UNC5C; RUNX2; TANC1; OLFM1; SCN10A; TBC1D20; FANCD2; CRISPLD2; KCNQ1; PARD3; NINJ1; ADAM12; FEZ2; KCNQ4; HOXB1; AJUBA; FBN3; BRSK2; COL13A1; EPHA10; SDC4; EPAS1; DLX5; AIRE; SDC2; SLC1A1; STC1; GATA4; PSEN1; FOXO3; STK4; ADIPOR2; CALD1;…
GO:0032502	developmental process	5.08e-05	1.72	PTPRU; COL18A1; STEAP4; SPARC; CSF1; FLT4; BHLHE41; MEOX1; CX3CL1; MRC2; RPS14; NRBP2; ADAMTS5; ADGRA2; CCN3; TNS2; SH3GL2; ZNF385A; PDGFRB; MINK1; BGN; SOX13; APOA1; ATP1B2; CBFA2T3; UNC13D; NCOR2; ACAP3; COL4A2; SYF2; COL4A1; SERPING1; PRKD2; LMX1B; LAMA5; NOTCH3; COL15A1; BRSK2; NLGN2; IGSF3; CHRD; CACNA1H; ZFP36L1; SOCS2; RRP7A; MNT; ADGRG1; GRK5; UBB; CCDC85B; MICALL2; SPOCK1; FLNA; HIVEP3; …	1.4e-14	1.51	CYFIP2; TRIO; NUP107; SERPINE2; EHMT2; IKZF3; UBE2L3; ZMIZ1; PPP4R4; CREB3L1; BBX; FAM65B; IER3; EPHA4; RBFOX1; SLC6A17; ACTN2; EPHA8; KRT7; ANK2; UNC5C; KRT5; EML1; LCE1C; RUNX2; SPATA16; SCN10A; RFX6; CRISPLD2; NINJ2; KCNQ1; PARD3; NINJ1; FEZ2; KCNQ4; HOXB1; NGEF; COL13A1; CTBP2; EPHA10; SDC4; EPAS1; AIRE; SDC2; MAPKAP1; ABCB5; ZBTB1; STC1; GATA4; FAM82A2; INPP5B; DHX36; PRDM16; A2BP1; MOV10L1;…
GO:0030154	cell differentiation	7.71e-05	2.01	PTPRU; COL18A1; STEAP4; CSF1; FLT4; MEOX1; CX3CL1; MRC2; RPS14; NRBP2; ADAMTS5; CCN3; SH3GL2; ZNF385A; PDGFRB; MINK1; SOX13; CBFA2T3; ACAP3; COL4A2; COL4A1; LMX1B; LAMA5; NOTCH3; COL15A1; BRSK2; CACNA1H; ZFP36L1; ADGRG1; GRK5; UBB; CCDC85B; MICALL2; SPOCK1; FLNA; HIVEP3; APOD; MYH11; ZNF423; TCF7L2; CAV3; AUTS2; ATRNL1; STAT3; SYVN1; IGF2; SSPOP; NR1D1; PRRC2A; GADD45G; NFATC4; SKI; BCL6; CDK5; A…	1.98e-09	1.57	CYFIP2; TRIO; EHMT2; ZMIZ1; CREB3L1; FAM65B; EPHA4; ACTN2; EPHA8; KRT7; ANK2; UNC5C; KRT5; EML1; LCE1C; RUNX2; SPATA16; RFX6; KCNQ1; PARD3; NINJ1; FEZ2; NGEF; COL13A1; CTBP2; EPHA10; SDC4; EPAS1; AIRE; SDC2; ABCB5; ZBTB1; STC1; GATA4; FAM82A2; PRDM16; MOV10L1; HIVEP3; PPARGC1A; ST3GAL1; NTNG2; GADD45B; PDE2A; EXT1; WNK1; ZFAT; PDE3A; NOX4; MKX; DZIP1; HOXD9; SPAG16; PTPRU; NRP2; SLC44A4; TENM4; S…
GO:0048869	cellular developmental process	7.98e-05	2	PTPRU; COL18A1; STEAP4; CSF1; FLT4; MEOX1; CX3CL1; MRC2; RPS14; NRBP2; ADAMTS5; CCN3; SH3GL2; ZNF385A; PDGFRB; MINK1; SOX13; CBFA2T3; ACAP3; COL4A2; COL4A1; LMX1B; LAMA5; NOTCH3; COL15A1; BRSK2; CACNA1H; ZFP36L1; ADGRG1; GRK5; UBB; CCDC85B; MICALL2; SPOCK1; FLNA; HIVEP3; APOD; MYH11; ZNF423; TCF7L2; CAV3; AUTS2; ATRNL1; STAT3; SYVN1; IGF2; SSPOP; NR1D1; PRRC2A; GADD45G; NFATC4; SKI; BCL6; CDK5; A…	1.59e-09	1.58	CYFIP2; TRIO; EHMT2; ZMIZ1; CREB3L1; FAM65B; EPHA4; ACTN2; EPHA8; KRT7; ANK2; UNC5C; KRT5; EML1; LCE1C; RUNX2; SPATA16; RFX6; KCNQ1; PARD3; NINJ1; FEZ2; NGEF; COL13A1; CTBP2; EPHA10; SDC4; EPAS1; AIRE; SDC2; ABCB5; ZBTB1; STC1; GATA4; FAM82A2; PRDM16; MOV10L1; HIVEP3; PPARGC1A; ST3GAL1; NTNG2; GADD45B; PDE2A; EXT1; WNK1; ZFAT; PDE3A; NOX4; MKX; DZIP1; HOXD9; SPAG16; PTPRU; NRP2; SLC44A4; TENM4; S…
GO:0048523	negative regulation of cellular process	0.000152	1.76	ZNF512B; PTPRU; COL18A1; RIPOR1; NDUFA13; SPARC; CSF1; FLT4; BHLHE41; NENF; CX3CL1; RPS14; NRBP2; C4A; HJV; SNRNP70; ADGRA2; TNKS1BP1; CCN3; TNS2; SH3GL2; ZNF385A; PDGFRB; PTGIR; CISH; RHBDF2; SOX13; APOA1; ATP1B2; CBFA2T3; DGKZ; ZFTA; NCOR2; MN1; SYF2; SERPING1; RIN3; NOTCH3; CHRD; DPT; ZFP36L1; SOCS2; MNT; ADGRG1; GRK5; CCDC85B; MICAL1; BAG1; INPP5J; SPOCK1; FLNA; APOD; EIF4EBP3; ZNF423; TP53I1…	0.00016	1.31	TRIO; TES; SERPINE2; EHMT2; LDLRAD4; SOGA1; IL27RA; RABGEF1; PPP4R4; CREB3L1; OBFC1; FAM65B; UBASH3A; IER3; EPHA4; GABARAPL2; PRKCH; ACTN2; RPL23; P3H3; PRAP1; RUNX2; ZNF16; SIGIRR; SULT2B1; KCNQ1; PARD3; HSBP1L1; FEZ2; RBCK1; NGEF; ZNF396; CERKL; CTBP2; SDC4; MAPKAP1; ZBTB1; STC1; GATA4; DHX36; PRDM16; HIVEP1; PPARGC1A; ST3GAL1; TRPM4; PRRT1; CREBBP; GADD45B; PDE2A; STAG1; CPEB1; WNK1; WNK2; ACC…
[truncated: 54 more rows]
